# Supplementary material for: Prevalence and determinants of work-related ocular symptoms among dentists of Bangladesh: A cross-sectional study
Source: PLoS One. 2025 Dec 11;20(12):e0336159. doi: 10.1371/journal.pone.0336159 (PMC12697935; doi:10.1371/journal.pone.0336159)
Supplement: S2 File — (XLSX) [file pone.0336159.s002.xlsx]

## Sheet: Sheet1
age	gender	marital status	dental practice day/week	dental practice hour/day	daily patient number	gap between patients (mins)	personal habit	exercise	sleep	food	work_type	contact_amalgam	ppe	eye_protection	light curing unit	laser use	allergy_cause	AC availability	dental chair model	height	weight	eye trauma	eye_specialist_last_visit	eye burning	eye itching	feeling of foreignbody	eye_irritation	Sensation of increased blinking	redness	eye pain	Heaviness of eyelids	dryness	blurring	double vision	Blurred vision at near	Sensitivity to light	colored halo	eye sight worsening	headache	current disease	any trauma	eye glass	if yes, year of use
25	0	1	6	6	20	5	3	2	2	2	2	1	0, 1,3	1	2	0	0	1	ZC-9200A	5.6	83	0	2	0	0	0	0	0	0	0	0	0	0	0	0	0	0	0	1	0	0
44	1	1	3	3	6	7	0, 1	0	1	2	4	0	0, 1, 2,3, 4	1	0	0	1	1	Gloria (Westech) Germany+Pakistan	5.4	90	1	2, 4, 6	1	1	2	2	2	1	1	2	2	1	0	2	2	0	2	2	7, 8	1, 2
43	0	1	2	1	3	6	1	1	2	1	2	0	0, 1	1	2	0	1	0	Fuson	5.5	72	0	0	0	0	0	0	0	0	0	0	0	0	0	0	0	0	0	0	8	0
34	0	1	6	5	5	6	3	0	0	2	2	0	0, 1, 2	1	2	1	0	1	Anle	5	67	0	0	0	1	0	1	0	0	0	0	0	0	0	0	2	2	0	2	0	2
25	0	0	6	5	3	6	3	1	0	1	2	1	0, 1	0	2	0	0	0		5.2	68	0	5	0	1	1	0	0	0	0	0	0	2	0	0	0	0	0	0	9	0
36	1	1	7	5	7	5	1	1	2	2	0	0	0, 1, 2, 4,5	1	1	0	0	1		5.8	78	0	0	0	1	0	0	0	0	0	0	0	0	0	0	0	0	0	1	7	0
35	1	1	6	4	3	6	0	1	1	2	2	1	0, 1, 2,3, 4	2	2	0	1	1	electric chair	5.8	81	0	0	1	0	0	0	0	1	0	0	0	0	0	0	0	0	1	1	0, 9	0
38	0	1	6	3	4	6	1	0	1	2	2	0	0, 1, 2,3,5	1	1	1	1	1	ZC-9200A, electrical	5.4	55	2	2, 6	1	1	0	0	0	1	0	0	0	1	0	1	0	0	0	1	0	0
36	1	1	6	6	7	5	0, 1	1	0	1	2	1	0, 1, 2, 4	2	2	0	1	0	Selene	5.11	100	0	6	0	0	0	0	0	0	0	0	0	0	0	0	0	0	0	0	9	0
31	1	1	6	5	5	6	3	2	2	2	2	0	0, 1,5	1	0	0	1	1	Anle 398 AA1	5.9	90	0	1	0	0	0	0	0	0	1	0	0	0	0	0	0	0	0	1	0	0
37	1	1	6	9	10	5	3	0	2	1	2	0	0, 1, 2,5	0	1	1	0	1		5.2	64	0	0	0	1	0	0	0	0	0	0	0	0	0	0	0	0	0	0	9	0
39	0	1	6	5	9	5	1	1	1	1	2	0	0, 1,3, 4,5	1	1	0	0	1		5.2	75	0	6	0	0	0	0	0	0	0	1	0	1	0	0	2	0	0	1	0,2, 8,9	0
30	1	1	6	8	4	6	0	1	1	1	4	0	0, 1,3, 4	2	2	1	0	1	M-777	5.8	87	0	0, 1	0	2	1	1	0	0	0	2	0	0	0	0	0	0	1	0	0	0
29	0	0	7	7	5	6	1	0	1	1	4	1	0, 1,3, 4,5	1	2	0	0	1	Suntem 310	5.2	62	0	0	0	0	0	1	1	2	0	1	0	2	0	0	0	0	2	1	2	0
30	0	1	4	5	12	7	1	0	0	1	2	1	0, 1, 2,5	1	2	1	1	1	STD 303	5.3	66	0	0	0	0	0	0	0	0	1	0	0	0	0	0	0	0	0	1	9	0
26	0	0	6	6	4	7	3	1	1	2	2	0	0, 1, 2	1	2	1	1	1	Bangla chair	5.4	67	2	4	1	1	1	0	0	0	0	0	0	0	0	0	0	0	0	0	0	1
25	0	1	6	4	5	5	1	1	1	2	4	0	0, 1, 2,3	1	2	1	0	0		5	51	2	6	0	0	0	1	0	0	0	0	0	0	0	0	0	1	0	2	0	0
46	1	1	6	3	4	6	1	0	2	1	4	1	0, 1,3, 4	1	1	0	0	1		5.1	80	1	1, 2, 4	1	1	0	0	0	1	0	0	1	0	0	2	0	0	2	0	8	0
43	0	1	6	4	1	7	3	0	1	2	4	1	0, 1, 2,3, 4,5	2	0	0	1	1	Anle	5.1	68	0	1	1	2	0	0	0	0	1	0	0	0	0	2	1	1	1	1	0,1	0
24	1	1	6	9	4	6	1	1	1	1	4	0	0, 1	0	2	1	0	1	KH-9001	5.5	75	0	1	1	1	0	0	2	0	0	0	0	0	0	1	0	1	1	1	9	1, 2
28	1	1	6	8	4	7	1	1	2	1	4	0	0, 1, 2	2	2	0	0	1	k hong	5.8	95	0	1	0	0	0	0	0	0	0	0	0	0	0	0	0	0	0	0	9	0
29	1	1	6	10	6	6	3	2	2	2	4	0	0, 1,3, 4,5	1	1	1	0	1		5.5	68	0	0, 1	0	0	0	0	0	0	0	0	0	0	0	0	0	0	0	0	0	1, 2
25	0	0	6	10	6	7	3	1	1	1	2	1	0, 1	1	1	1	6	1	AOL	5	45	0	4	1	1	0	0	0	1	0	0	0	0	0	1	1	0	1	1	0	0
27	0	1	4	5	4	7	1	1	1	2	4	0	0, 1, 2	1	2	1	2	0		5.3	55	2	1,2	1	2	1	2	2	2	1	2	2	2	2	2	2	2	2	1	0	0
31	0	1	6	5	3	6	1	1	1	2	4	1	0, 1, 2	0	1	0	3	1		5.1	50	0	0	1	1	0	0	0	0	0	0	0	1	0	0	1	0	1	1	0	1
28	0	0	7	6	34	6	1	2	1	2	2	1	0, 1, 2,5	2	2	1	8	0	Modern technology	5.3	83	0	0, 1, 4, 6	1	2	1	0	1	2	0	2	0	1	0	0	0	0	1	2	0, 8	0
43	1	1	6	5	5	5	1	0	0	1	4	0	0, 1, 2,3, 4,5	1	0	0	0	1	Joint cham chainese	5.6	76	0	0, 1	0	0	0	0	0	1	1	0	0	1	0	1	1	0	1	1	9	0
30	1	1	6	6	8	6	0, 1	1	2	2	4	1	0, 1, 2,3,5	1	2	0	5	1	SUNTEM 307	5.4	67	1	0	0	0	0	0	0	0	0	0	0	0	0	0	0	0	0	1	0	0
27	0	1	6	5	6	6	3	1	2	1	2	1	0, 1, 2,5	1	2	2	1, 4	1	Suntem	5	45	0	0	0	0	1	0	0	0	0	0	1	1	0	1	0	0	0	1	0	0
25	0	0	6	4	2	8	1	0	1	2	1	1	0, 1	0	2	0	5	0		5.3	42	2	0	0	1	0	0	0	0	0	0	0	0	0	0	0	1	1	1	0,1	0
29	0	0	5	5	8	7	3	1	1	2	0	1	0, 1, 2,3	1	1	0	5	1		5.3	56	0	0	0	0	0	0	1	0	0	0	0	1	0	1	1	0	2	0	2	0
28	1	0	3	5	6	6	0, 1	1	2	2	1	0	0, 1	0	2	2	5	0		5.7	63	0	0	1	0	0	0	0	0	0	0	0	0	0	1	1	0	0	1	0,1	0
27	1	0	6	5	15	5	1	0	2	2	1	0	0	0	2	0	1	0	Suntem	5.9	90	0	6	0	0	0	0	0	0	0	0	0	0	0	0	0	0	0	1	1	0
30	1	1	6	6	10	5	0, 1	1	2	2	4	1	0, 1, 2	1	2	0	5	1	SUNTEM307	5.4	70	1	0	0	1	0	0	1	0	0	0	0	0	0	0	0	0	1	1	2	0
25	0	0	5	4	10	6	1	1	1	1	1	1	0, 1	0	2	0	7	0		5.2	54	0	1	1	1	1	1	0	1	1	1	0	1	0	1	1	0	1	1	0,1	0
27	0	1	5	4	5	5	3	2	2	1	4	0	0, 1, 2,3	0	2	0	5	1		5.5	71	0	0	0	0	1	1	0	0	0	0	0	0	0	0	0	1	0	1	9	0
25	0	0	6	5	5	5	3	2	2	1	1	1	0, 1	0	2	0	1	1		5	55	0	3, 6	0	1	0	1	2	1	1	2	0	2	0	0	1	0	2	1	9	0
27	1	0	6	6	6	5	3	1	1	1	1	2	0, 1	0	2	0	5	0		5.1	72	0	0	0	0	0	0	1	1	0	1	0	2	0	0	0	0	1	1	1	0	3	10
25	0	0	6	5	5	6	1	1	2	0	1	1	0, 1	0	2	0	5	1		5.4	61	0	0	0	0	0	0	0	1	0	0	0	0	0	0	0	0	0	1	9	0	2	13
25	0	0	6	4	4	6	3	1	2	1	1	1	0, 1	1	1	0	5	0		5.2	62	0	1, 5	0	1	0	0	0	0	1	0	0	1	1	1	1	0	0	0	0	0	2	14
25	0	0	6	5	4	6	1	2	1	1	1	1	0, 1,3	0	2	0	4	0		5.2	45	0	0, 1	1	1	0	0	1	1	1	1	0	1	0	1	1	1	2	1	1	0	2	14
25	1	0	5	4	5	6	0	1	1	2	1	1	0, 1	0	1	0	5	0		4.6	72	0	2	1	0	0	0	0	1	0	0	0	0	0	0	0	0	1	1	0,	0	4
24	1	0	6	5	5	5	3	0	2	1	1	0	0, 1, 2,5	1	1	0	5	0		5.6	54	0	0, 2, 4	1	1	1	1	0	1	1	1	1	1	0	0	1	0	1	1	1	0	1	6
25	0	0	6	5	5	5	1	0	1	1	1	1	0, 1	0	2	0	1	1		5.3	45	0	0	0	0	1	0	0	0	0	0	0	0	0	0	0	0	0	0	9	0	4
31	1	1	6	5	10	5	3	1	2	2	4	1	0, 1, 2,3,5	0	2	0	5	1		6	88	0	3	0	0	0	0	0	0	1	0	0	0	0	0	1	0	0	1	0,1	0	2	4
28	1	0	6	6	3	7	3	1	2	2	4	0	0, 1, 2,3	0	2	0	5	1	Prestige	5.9	75	0	1	0	0	0	0	0	0	0	0	0	1	0	0	0	0	0	0	8	0	2	12
25	0	0	6	6	6	5	1	1	2	1	1	1	0, 1	0	1	0	1	0		5.1	63	0	3	1	1	0	0	0	1	1	1	0	0	0	1	1	0	1	1	0,1	0	2	10
24	0	0	6	6	4	7	3	0	1	1	2	2	0, 1	0	1	1	1, 4	1		5.5	49	0	1,3, 6	0	0	0	0	0	0	2	0	0	1	0	0	2	0	1	2	1	0	3	11
31	1	1	6	6	5	6	1	1	2	2	4	0	0, 1, 2	0	1	0	5	0	Ajax J10	5.5	71	0	6	0	0	0	0	0	0	0	0	0	0	0	0	0	0	0	0	9	0	4
25	1	0	6	6	3	6	3	1	2	1	2	1	0, 1, 2,3, 4,5	2	2	0	5	1	suntem	5.11	73	0	0	0	0	0	0	0	0	0	0	0	0	0	0	0	0	0	0	0	0	4
25	0	0	6	7	10	6	1	1	2	2	1	0	0, 1, 2	0	2	0	5	1		4.11	56	0	1	0	0	0	0	0	0	1	0	0	0	0	0	0	0	0	2	0	0	2	5
31	1	1	6	4	7	5	1	1	2	1	1	0	0, 1	0	2	0	5	1		5.11	62	1	0	0	0	0	0	0	0	0	1	1	1	0	0	1	1	1	1	1	0	2	5
28	1	0	6	7	2	8	0, 1	1	2	1	4	0	0, 1, 2	0	1	0	5	0	ANLE AA	5.11	85	0	0	0	0	1	0	0	0	0	0	0	0	0	0	0	0	0	0	9	0	4
29	0	1	6	5	5	6	1	1	0	2	4	1	0, 1, 2,3, 4	2	1	2	5	1	Anle	5.3	79	0	0	0	0	0	0	0	0	1	0	0	0	0	0	1	0	0	1	0	0	4
26	0	0	6	6	5	6	3	1	2	1	1	1	0, 1	0	1	0	1	0		5.3	65	0	0	0	0	0	0	1	0	0	0	0	1	0	0	0	0	0	0	2	0	2
29	1	1	6	6	7	6	3	1	2	2	3	1	0, 2, 4,5	1	0	0	5	1	Anle AA-1	5.7	70	0	6	0	0	0	0	0	0	0	0	0	0	0	0	0	0	0	0	9	0	4
29	1	1	5	3	10	5	3	1	1	1	1	0	0, 1	0	2	0	1	1	China	5.8	60	1	0	0	0	0	0	0	0	0	1	0	1	0	0	0	0	1	0	9	0	4
29	1	1	5	3	10	5	3	1	1	1	1	0	0, 1	0	2	0	1	1	China	5.8	60	1	0	0	0	0	0	0	0	0	0	0	0	0	0	0	0	0	0	9	0	4
25	0	0	6	5	10	6	1	0	1	1	1	1	0, 1,3	0	2	0	1, 4	1		5.4	48	0	3	0	1	1	0	0	1	1	0	0	1	0	0	1	0	1	1	9	0	4
38	0	1	6	6	25	6	3	1	2	1	2	0	0, 1, 2	1	2	1	1	0	Nlay	5.2	62	0	0	0	0	0	0	0	0	0	0	0	0	0	0	0	0	0	0	0	0	2	20
29	1	1	5	3	10	5	3	1	1	1	1	0	0, 1	0	2	0	1	1	China	5.8	60	1	0	0	0	0	0	0	0	0	0	0	0	0	0	0	0	0	0	9	0	4
25	0	0	6	4	30	5	3	1	2	1	1	1	0, 1	0	2	0	5	1		5.1	50	1	0	0	1	0	0	0	0	1	0	0	0	0	0	0	0	0	1	9	1	2	5
27	1	0	6	7	7	5	1	2	2	2	2	2	0, 1	0	1	0	5	0	Ajax a11	5.1	48.5	0	1	0	1	0	0	0	1	1	0	1	1	1	2	2	1	2	1	0	0	4
25	1	0	6	6	8	6	1	1	1	2	1	1	0, 1	0	2	0	1, 3, 4	0	Stenum	5.1	75	0	0	0	0	0	0	0	1	0	0	0	0	0	0	0	0	1	0	8	0	4
39	0	1	6	7	2	5	1	0	2	1	1	0	0, 1, 2,3,5	0	0	0	1, 3, 4	1		5	60	1	2,3	0	0	0	0	0	0	0	0	0	0	0	0	0	0	1	0	0	0	4
25	0	0	6	6	10	5	3	1	1	2	1	0	0, 1,3	1	1	0	1	0	Semi electronic dental chair	5	54	1	0	1	1	0	0	0	0	1	0	0	0	0	0	0	0	0	1	2	0	2	6
27	1	0	3	5	6	6	1	1	2	2	2	0	0, 1, 2,5	0	2	0	5	1	Anle	5.5	60	0	0	0	0	0	0	0	1	1	0	0	0	0	0	0	0	0	1	0	0	4
28	0	0	6	8	20	5	3	1	2	2	1	1	0, 1,5	0	0	0	1, 4	1		5.5	78	1	0	1	1	1	1	0	1	0	0	1	0	0	1	0	2	1	2	1 , 3	0	2	26
25	0	0	6	6	8	6	1	1	2	2	1	2	0, 1, 2,5	1	2	0	4	0		5.3	51	0	2,9	2	2	1	2	1	2	1	0	2	0	0	0	1	0	0	1	0	0	4
24	0	0	6	8	15	6	1	1	0	2	1	1	0, 1, 2,3	1	2	0	1	1		5.6	68	0	3	1	1	1	1	0	1	1	1	1	1	0	1	1	0	1	1	1	0	2	10
25	0	0	6	6	30	6	1	1	2	1	1	1	0, 1	0	2	0	1, 4	0		5.1	50	0	2	0	1	0	0	0	0	1	1	0	0	0	0	0	0	0	1	0,	0	4
33	1	1	6	12	15	6	3	1	2	2	3	1	0, 1, 2	0	1	0	1	1	Ajax10 Suntem 203	5.5	66	0	2	0	1	2	1	0	1	0	0	1	1	0	0	0	0	0	0	8	0	4
26	0	0	4	4	10	7	3	2	2	1	3	2	0, 1, 2	1	1	0	5	0		5.1	140	0	1	1	1	1	1	0	0	1	0	0	1	0	2	1	0	2	2	0,1	0	1	2
30	1	0	7	8	6	8	1	1	2	2	2	0	0, 1, 2,3	0	0	1	5	1	Suntem	6	104	0	0	0	0	0	0	0	0	0	0	0	1	0	0	1	0	1	0	9	0	2	18
26	0	0	6	5	20	6	3	1	2	1	1	1	0, 1, 2	0	2	0	1	0		5.1	60	0	1	1	1	0	0	0	0	0	0	0	1	0	0	1	0	1	0	0,	0	2	10
28	0	0	6	4	4	6	1	1	1	1	1	1	0, 1,3,5	0	1	0	1	0		5.2	56	2	1,3, 5	0	0	1	1	1	0	1	0	1	2	1	2	2	0	2	1	1	0	2	13
25	1	0	3	4	3	8	3	2	2	2	2	0	0, 1, 2,3	1	2	1	5	0		5.4	65	0	6	0	1	0	0	0	1	0	0	0	1	0	0	0	0	0	1	9	0	4
26	0	1	6	7	15	7	1	1	1	1	1	2	0, 1, 2,3, 4,5	2	2	1	1	1	DCR1001	5.2	72	1	4	0	1	1	0	0	0	0	0	0	0	0	0	0	0	0	0	0	0	4
25	0	0	6	4	60	5	1	1	2	1	1	1	0, 1	0	2	0	5	0		5.6	64	0	0	0	0	0	0	0	0	0	0	0	0	0	0	0	0	0	0	9	0	4
38	0	1	6	3	3	6	1	1	2	2	3	0	0	0	1	0	4	1	Anle AA	5.2	69	1	3	1	1	1	1	0	1	1	0	2	1	0	0	1	0	2	0	8	0	4
28	1	1	6	4	3	7	3	1	1	1	3	1	0, 1, 2	1	1	0	5	0	Lh 3500	5.7	52	0	6	0	1	0	1	0	0	1	1	1	1	1	1	1	1	1	1	9	0	4
28	1	1	6	5	6	5	1	0	2	2	3	2	0, 1, 2	0	1	0	5	1	Anle AA	5.9	95	0	0	0	0	0	0	0	0	0	0	0	0	0	0	0	0	1	0	9	0	2	8
26	0	0	4	4	10	7	3	2	2	1	1	2	0, 2,3, 4	1	1	0	5	0		5.1	140	0	0	0	0	1	1	0	0	1	0	0	0	0	0	1	0	1	2	0,1	0	4
27	1	0	6	6	4	6	1	1	2	2	3	1	0, 1, 2	0	1	0	5	1		5.4	64	0	0	0	0	0	0	0	2	0	0	0	0	0	0	0	0	0	0	2	1	2	12
25	0	0	6	5	6	6	1	0	2	2	1	1	0, 1	0	2	0	1	0		5	50	0	3, 4	0	1	0	1	0	1	1	0	0	0	0	0	0	0	0	1	9	0	4
46	1	1	6	5	10	6	3	2	2	2	3	0	0, 1, 2,3, 4	2	2	0	5	1	Youshida PX	5.6	74	0	0	0	0	0	0	0	0	0	0	1	0	0	1	0	0	0	0	1	0	2	3
28	1	0	7	8	5	7	1	1	2	2	1	0	0, 1, 4	2	2	1	9	1	Azex	5.7	69	0	0	1	0	0	0	0	0	1	0	0	0	0	0	1	0	0	1	0,1	0	2	12
24	0	1	6	7	6	5	3	0	2	2	1	1	0, 1	0	1	0	1	0		5.2	68	0	0	0	0	0	0	0	0	0	0	0	0	0	0	0	0	0	0	9	0	4
29	0	0	3	6	5	6	1	1	2	2	2	1	0, 1, 2,3, 4	2	1	0	5	1		5.4	55	0	0	0	1	1	0	1	0	0	0	0	1	0	1	1	1	1	2	0	1	4
24	0	0	6	5	10	6	3	0	1	1	2	0	1	0	1	0	15	1		4.1	55	1	0	0	1	1	0	0	0	0	0	0	0	0	0	1	0	0	2	0	0	2	10
24	1	1	6	6	12	5	1	1	2	2	1	0	0, 1	0	2	0	1	0		5.7	67	0	1	0	0	0	0	0	0	0	0	0	1	0	0	0	0	1	1	0,1	0	2	15
24	0	0	4	5	10	6	1	1	2	2	0	1	0, 2	0	1	0	1	1		5	47	0	1	0	1	0	0	0	0	0	0	0	1	0	0	0	0	0	1	1	0	2
26	0	1	6	6	5	6	1	0	2	1	2	2	0, 1, 2	1	1	1	1	1	Osstem	5.4	55	1	3	1	1	0	1	2	1	2	2	1	2	1	1	1	2	1	1	0	0	2	5
32	1	1	6	6	6	6	3	1	1	2	2	0	0, 1, 2,3, 4	1	1	0	5	1	Jhon champ	5.9	75	2	0	0	0	0	0	0	1	0	0	1	0	0	0	0	0	0	1	9	1, 2	4
26	1	0	7	6	5	8	1	1	2	2	3	0	0, 1	0	1	0	5	0	M 400	5.4	70	0	0	0	0	0	0	0	0	0	0	0	0	0	0	0	0	0	1	9	0	4
30	0	1	6	6	30	7	3	0	2	2	2	0	0, 1, 2, 4	2	1	2	1, 4	1	Osteem k3	5.2	54	0	6	0	0	0	0	0	0	0	0	0	0	0	0	0	0	0	2	0	0	4
32	1	1	6	2	1	8	3	0	1	1	3	0	0, 1,3	1	1	1	5	0		5.7	70	0	6	0	1	0	0	0	0	0	0	0	0	0	0	0	0	0	0	9	0	4
28	0	0	6	10	8	5	3	0	0	1	2	2	0, 1,3	0	1	2	1, 4	1	Sundent	5.7	100	0	6	0	1	0	1	0	1	0	0	1	0	0	0	0	0	0	1	0	0	4
27	0	1	6	5	6	5	3	1	1	1	3	0	0, 1, 2	0	1	0	1	0		5.2	90	0	0	1	1	0	0	0	0	0	0	0	1	0	0	1	0	1	1	0	0	3	14
28	1	1	5	4	5	6	1	1	1	1	1	0	0, 1, 2	1	1	2	5	1		5.6	76	0	0	1	0	0	0	1	1	1	0	0	1	1	1	0	0	1	1	8	0	2	13
29	0	0	4	4	4	6	1	1	1	1	1	1	0, 1, 2,3, 4	1	2	0	5	1		5.3	53	0	0	0	0	0	0	0	0	0	0	0	0	0	0	0	0	0	2	0	0	3	10
29	0	0	4	4	4	6	1	1	1	1	1	1	0, 1, 2,3, 4	1	2	0	5	1		5.3	53	0	0	0	0	0	0	0	0	0	0	0	0	0	0	0	0	0	2	0	0	3	10
27	0	1	3	3	3	7	3	0	1	1	3	1	0, 1, 2,5	0	1	0	5	1	Ajax	5.3	60	0	0	0	0	0	0	0	0	0	0	0	0	0	0	0	0	0	0	0	0	4
29	0	0	4	4	4	6	1	1	1	1	1	1	0, 1, 2,3, 4	1	2	0	5	1		5.3	53	0	0	0	0	0	0	0	0	0	0	0	0	0	0	1	1	0	2	0	0	3	10
29	0	0	6	5	6	6	1	1	2	2	2	2	0, 1, 2,3, 4	1	1	0	1	1		5.1	60	0	0	1	0	0	0	0	0	0	0	0	0	0	1	1	1	1	1	9	0	4
28	0	1	6	4	2	7	1	1	1	2	2	0	0, 1	1	1	1	5	1		5.1	61	0	0	1	0	0	0	0	0	0	1	0	1	0	0	1	0	1	1	1	1	2	9
26	0	1	6	5	6	5	3	1	1	1	1	1	0, 1, 2	0	1	0	1, 4	1	VISTA	5.3	120	2	2,3, 4	1	1	1	1	1	2	2	2	1	0	1	2	2	2	0	1	0,1	0	2	14
28	0	1	6	4	3	6	1	1	2	1	3	0	0, 1, 2	1	1	0	1, 4	1	Adelson	5.4	56	1	3, 4	0	1	0	0	0	0	1	0	0	0	0	1	0	0	0	1	9	0	4
26	0	1	6	5	6	5	3	0	1	1	1	1	0, 1, 2	0	1	0	1, 4	1	VISTA	5.4	130	2	2,3, 4	1	1	1	1	0	1	1	1	1	0	0	2	2	1	0	2	0,1	0	2	14
24	0	0	6	6	7	8	3	1	2	2	2	0	0, 1, 2,3	1	2	1	5	1		5	70	0	0	0	0	0	0	0	0	0	0	0	0	0	0	0	0	0	0	9	0	2	19
28	1	0	6	5	5	6	1	1	2	2	3	0	0, 1	0	2	0	5	0	LH 3600	5.5	85	0	0	1	0	0	0	0	0	0	0	0	0	0	0	0	0	0	0	1	0	2	15
27	1	0	6	6	5	6	1	1	2	2	3	0	0, 1, 2,3, 4,5	1	1	0	5	1	M400, anle9200, anle398aa	5.11	110	0	0, 1	0	0	1	0	0	0	0	0	0	0	0	0	0	0	0	0	8	1, 2	2	15
28	0	0	6	5	3	5	3	0	1	1	2	0	0, 1	1	1	0	1, 4	1		5.2	51	1	1,3	1	0	1	0	0	0	1	1	2	0	0	0	1	0	1	1	0	0	4
28	1	0	6	5	5	6	1	1	2	2	3	0	0, 1	0	2	0	5	0	LH 3600	5.5	85	0	0	1	0	0	0	0	0	0	0	0	0	0	0	0	0	0	0	1	0	2	15
26	1	0	6	8	3	6	3	1	1	2	2	0	0, 1,3	0	1	0	5	1		6	84	0	6	0	0	0	0	0	0	0	0	0	0	0	0	0	0	0	1	9	0	4
29	1	1	6	8	2	5	1	0	1	1	3	0	0, 1, 2,3,5	0	1	0	5	1	Zoin champ	5.11	96	2	6	0	0	0	0	0	0	0	0	0	0	0	0	0	0	0	0	9	1	4
26	0	1	6	6	10	6	3	0	1	2	2	0	0, 1, 2,3, 4	2	1	0	5	1	Osstem	5.2	57	2	0	0	2	1	1	0	1	0	0	0	0	0	1	1	0	0	2	1	1	2	18
25	0	0	3	4	5	6	1	1	0	1	3	1	0, 1, 2,3, 4	1	2	0	1, 4	0		5.4	58	1	3, 6	1	1	1	1	0	1	1	1	1	2	0	1	2	2	2	2	0	0	2	15
25	0	0	7	5	5	6	1	0	0	2	1	1	0, 1	0	2	0	4	0		5	46	0	1	1	1	0	0	2	0	1	0	0	1	1	1	1	1	1	1	1	0	2	10
28	1	0	6	4	5	5	3	1	1	2	3	1	0, 1, 2,3, 4	1	1	0	5	1	Anlay	5.9	68	0	0	0	0	0	0	0	0	0	0	0	0	0	0	0	0	0	1	0	0	4
34	0	1	6	4	15	5	1	1	1	2	2	1	0, 1, 2,3, 4	2	1	2	10	1	Ostem	5.5	62	0	6	1	1	0	1	0	0	0	0	0	0	0	1	1	0	0	1	0	0	4
31	1	1	6	5	2	8	3	1	1	2	2	0	0, 1,3	0	1	0	5	1	Azax	5.6	82	0	0	0	0	0	0	0	0	0	0	0	0	0	0	1	0	0	1	0	0	4
27	1	0	6	5	5	6	3	0	2	2	3	0	0, 1	0	1	0	5	0	Foshan anle	5.7	75	0	0	0	0	0	0	1	0	0	0	0	0	0	0	0	0	0	0	2	0	2	14
29	0	0	6	5	20	8	1	0	1	2	2	1	0, 1	0	2	0	5	1		5.3	54	0	6	0	1	0	0	0	1	0	0	0	0	0	0	0	0	0	0	5	0	4
27	0	0	3	4	8	6	1	1	1	2	0	0	0, 1, 2,3	0	1	0	5	0		5.2	55	0	0, 1	0	1	0	0	0	0	1	0	0	1	0	0	0	0	0	1	0	0	2	10
30	0	1	6	5	4	8	3	1	2	2	3	0	0, 1, 2,3, 4	1	2	0	5	1	Suntem	5.1	52	2	6	0	0	0	0	0	0	0	0	0	0	0	0	0	0	0	0	0	0	4
26	1	0	6	6	6	5	3	1	2	1	1	1	0, 1,3,5	1	1	0	5	0		5.7	68	0	1	0	0	1	1	0	0	0	0	0	1	0	0	2	0	0	0	1	0	2	12
27	1	1	6	8	5	7	1	2	2	2	3	1	0, 1	0	1	1	1	1		5.9	58	0	2	1	0	0	0	0	1	0	0	0	0	0	0	0	0	0	1	0	0	4
28	1	1	6	6	13	5	3	1	1	1	3	0	0, 1	1	1	1	1	1	Dent Classic,safety M1,safety A1	5.7	74	0	0	0	0	0	0	0	0	0	0	0	0	0	0	1	0	1	0	8	0	2	17
30	0	1	7	5	4	6	1	2	1	1	3	0	0, 1, 2	1	2	1	5	1	Lh3600	5.1	86	0	6	0	0	0	0	0	0	0	0	0	0	0	0	0	0	0	0	8	0	1	5
28	0	0	6	7	5	6	3	0	2	1	2	1	0, 1, 2	0	1	1	1, 4	1		4.11	47	0	0	0	1	0	0	0	1	0	0	0	0	0	0	0	1	1	0	1	0	2	10
32	0	1	4	6	5	5	3	1	1	1	2	0	0, 1,3,5	0	2	0	13, 3	0		5.6	64	1	0, 1, 6	1	2	2	1	1	1	2	1	0	2	1	0	2	2	2	2	0,2	0	2	16
23	0	0	6	8	7	8	3,	1	2	2	2	1	0, 1, 2,3, 4	1	2	1	5	1		5	70	0	0	0	0	0	0	0	0	0	0	0	0	0	0	0	0	0	0	9	0	2	19
33	1	1	6	6	6	5	1	1	2	1	1	0	0, 1	0	1	0	1	1	Anle	5.4	65	2	0	0	1	0	0	0	0	1	0	1	1	0	1	1	0	2	2	2	0	2	22
36	0	1	5	4	5	6	1	1	2	2	3	2	0, 1, 2,3	1	1	0	5	1	suntem	5.4	80	0	0	0	0	0	0	0	0	0	0	0	1	0	1	0	0	0	1	0	0	4
27	1	1	6	4	4	5	3	1	1	2	3	0	0, 1	1	1	0	5	1	Safety M1	5.8	84	0	4	0	0	1	1	0	1	0	0	0	0	0	0	0	0	0	1	9	0	4
24	0	0	6	4	6	6	3	1	1	2	1	0	0, 1, 2	0	2	1	5	1		4.7	47	0	0	0	0	1	0	0	0	1	0	0	0	0	0	0	0	0	1	0	1	4
35	1	0	6	15	7	6	3	1	2	2	2	1	0, 1, 2	1	2	2	1	1	suntem	5.7	85	1	2,3, 4	2	2	2	2	0	2	2	0	0	0	0	0	0	0	1	0	6	0	4
28	0	1	5	4	4	6	3	1	1	1	2	0	0, 1, 2	1	2	2	1, 4	1		5.3	68	0	2	0	0	0	1	0	1	0	0	0	1	0	1	0	0	0	1	1	0	1	5
26	0	0	6	6	6	6	3	0	1	1	2	2	0, 1, 2	2	2	0	5	1		5.6	60	1	6	0	0	0	0	0	0	0	0	0	0	0	0	0	0	0	1	0	0	4
26	0	1	6	4	4	5	1	1	2	1	1	2	0, 1	0	2	1	15	0		5.2	65	0	0	0	2	0	1	0	0	0	0	1	0	0	0	2	1	1	2	0	0	2	14
29	0	0	6	12	4	7	1	2	1	2	3	0	0, 1, 2, 4,5	2	1	2	5	0		5.4	53	0	2	1	0	0	0	0	1	1	0	0	1	0	0	0	0	0	1	0	0	4
30	0	1	6	8	5	7	3	1	1	2	3	2	0, 1, 2,3, 4	1	1	1	1	1	Anle 350A	5.2	70	0	4	0	1	0	1	0	0	0	0	0	0	0	0	0	0	0	1	0,	0	4
28	1	1	6	5	4	6	3	1	1	1	2	1	0, 1	0	1	0	1	1	Ajax	5.6	68	0	6	0	0	0	0	0	0	0	0	0	0	0	0	0	0	0	0	9	0	4
27	1	0	6	5	3	6	1	1	1	1	1	0	0, 1, 4	1	1	0	5	1	M400	5.7	71	2	1, 2	1	1	0	0	0	1	0	0	1	1	0	0	0	0	1	0	1	0	2	1
25	0	0	6	5	4	5	3	2	2	1	1	1	0, 1, 2,3, 4,5	0	1	1	1, 4	1		5.1	48	0	0	0	1	1	0	0	1	0	0	0	0	0	0	0	0	0	0	9	0	2	11
27	0	0	6	5	5	6	3	1	2	1	2	0	0, 1	0	2	0	1	1	Suntem	5.5	40	0	4	0	1	0	1	0	1	1	0	0	0	0	0	0	0	0	1	6	0	3	15
25	0	0	6	5	7	5	1	0	1	1	1	1	0, 1	0	2	0	5	1		5.2	42	0	3	0	0	0	0	0	0	0	0	1	1	0	0	0	1	0	1	0	0	4
25	0	0	6	4	4	7	1	0	2	2	1	0	0, 1	0	1	0	5	1		5.3	41	0	1	0	0	0	0	0	0	0	0	0	0	0	0	0	0	1	1	0	1	2	7
29	1	1	6	5	5	6	1	1	2	2	3	0	0, 1, 2	1	2	0	1	1	Anle AA	5.9	81	0	6	0	1	0	0	0	1	0	0	0	0	0	0	0	0	1	0	9	2	4
25	0	0	6	4	4	7	1	0	1	2	1	0	0, 1	0	1	0	5	1		5.3	41	0	1	0	0	0	0	0	0	0	0	0	0	0	0	0	0	1	1	0	0	2	7
29	1	0	5	6	2	8	1	1	1	1	2	0	0, 1, 2,3,5	1	1	1	5	1	Anle	5.4	61	2	2	1	0	0	0	0	1	1	1	0	1	1	0	1	1	1	1	8	1, 2	4
29	0	0	6	5	5	8	1	1	2	2	0	0	0, 1	1	2	0	5	0		5	50	0	6	0	0	0	0	1	0	0	0	1	0	0	0	0	0	0	1	9	0	4
26	0	0	6	6	8	7	3	0	1	1	2	1	0, 1, 2	1	1	1	5	1	Osteem	5.4	55	0	6	1	0	0	1	0	0	1	1	1	0	0	0	0	0	0	1	0	0	4
26	0	0	1	2	5	7	3	1	1	1	0	0	0, 1, 2	1	2	0	5	1		5	41	0	0	0	0	0	0	0	0	1	0	0	0	1	1	1	0	1	1	0,1	0	2	10
24	0	0	4	4	4	6	3	1	0	0	3	1	0, 1, 2,3, 4	2	2	1	5	1		5.2	56	0	0	1	1	1	1	2	1	2	2	0	1	1	1	1	1	2	2	1	0	2	13
27	0	0	6	5	5	5	3	1	1	2	1	1	0, 1, 2	1	2	0	5	1	Dental chair	5.3	60	0	0, 4	0	2	0	2	0	0	0	0	0	0	0	0	0	0	0	1	1	0	2	13
24	0	1	5	6	5	6	1	1	1	1	1	0	0, 1, 2	0	2	0	1	0		5	50	0	6	0	1	0	0	0	1	1	2	2	2	2	2	2	2	1	1	0	0	4
25	0	0	6	6	6	6	3	1	2	2	1	1	0, 1	0	2	0	4	0		5.4	59	0	0	0	0	0	0	0	0	0	0	0	0	0	0	0	0	0	2	0	0	4
31	0	1	6	5	4	6	1	1	0	2	2	0	0, 1, 2,3	0	0	1	5	1		5.6	62	0	0	1	0	0	1	0	0	0	0	0	1	0	0	2	1	1	1	0,3,9	0	2	20
28	1	0	6	8	7	7	3	1	1	1	1	0	0, 1, 2,3	1	2	0	5	1	suntem	5.7	72	0	1	0	0	0	0	0	0	0	0	0	2	0	0	0	0	0	1	1	0	2	2
25	0	0	6	5	6	6	1	0	0	2	1	1	0, 1	0	2	0	4	0		5	46	0	0, 1	1	1	1	0	1	0	1	0	0	1	1	1	1	1	1	1	2	0	2	11
27	1	1	6	10	10	6	3	0	2	2	1	0	0, 1	0	1	0	5	1		5.4	60	0	1,3	1	1	1	1	1	1	2	2	2	2	0	1	2	0	1	2	0	0	4
30	0	1	6	8	10	5	1	1	1	2	3	0	0, 1, 2	0	1	0	1, 4	1	Kaso ks-d106	5	52	0	4	0	2	1	1	0	0	0	0	0	0	0	0	0	0	0	1	0	0	4
27	1	0	6	6	4	6	1	1	1	2	3	1	0	1	1	0	5	1		5.4	61	0	0	1	1	0	0	0	1	0	0	0	1	0	0	0	0	0	1	0	0	2	8
28	1	1	6	6	8	5	3	1	1	2	2	1	0, 1, 2, 4	1	1	1	5	1	Electric chair	5.2	50	0	6	0	0	0	0	0	0	0	0	0	0	0	0	0	0	2	2	0	0	4
12	1	1	6	8	8	6	1	0	1	2	1	0	0, 1, 2,3, 4	1	2	0	5	1		5.1	65	0	2	1	0	1	1	0	1	0	0	0	0	0	0	0	0	0	0	9	0	4
26	0	0	6	6	15	5	3	1	1	2	1	0	0, 1	0	1	1	4	0		5.2	55	0	1,3, 4	1	1	1	1	1	1	1	1	1	1	1	1	1	1	1	1	0,2	0	2	10
24	0	0	6	4	3	5	1	1	1	1	1	1	0, 1	1	1	0	1	0		5.5	56	0	2,3, 4	1	1	1	0	1	1	1	1	1	1	0	0	1	1	1	1	9	0	4
28	1	0	6	7	4	6	1	1	2	2	1	1	0, 1, 2,3, 4	2	2	0	5	1		5.6	80	0	0	0	0	0	0	0	0	0	0	0	0	0	0	0	0	0	0	9	0	4
25	0	1	6	3	4	6	1	1	1	2	1	1	1	1	2	1	5	1		5.3	65	0	1	0	1	0	0	0	0	1	0	0	1	0	0	0	1	1	1	0	0	2	7
28	0	1	6	7	8	7	3	0	1	1	2	1	0	1	2	2	1	1	Suntem	4.11	45	0	0	0	1	1	0	0	0	0	0	0	0	0	0	0	0	0	1	0	0	4
25	0	0	6	8	5	6	3	1	0	1	3	0	0, 1, 2,3	1	1	0	1, 4	0		5.5	63	0	0	1	1	1	1	0	2	2	2	2	2	0	0	2	0	2	1	0	0	2	10
25	0	0	6	8	5	6	3	1	0	1	3	0	0, 1, 2,3	1	2	1	1, 4	0		5.5	63	0	0	1	1	1	1	0	1	2	1	1	1	0	0	1	0	1	1	0	0	2	10
43	1	0	7	7	7	5	1	1	1	2	3	2	0, 1	0	1	1	5	1		5.7	88	0	3	0	1	0	0	0	0	1	0	1	0	0	0	0	0	1	1	8	0	2
25	0	0	7	6	5	6	1	1	1	1	1	1	0, 1	0	1	0	4	1		5.4	79	2	0, 1,3	1	1	0	0	0	1	1	1	0	0	0	0	1	1	0	2	0	0	2	10
27	1	0	2	9	10	5	1	1	2	2	3	0	0, 1	0	1	1	5	1		5.7	67	0	0	0	1	0	0	1	2	0	0	1	0	0	0	1	1	1	1	1	1	2	1
36	1	1	6	4	5	5	0, 1	2	2	2	2	1	0, 1, 2, 4	1	1	2	5	0	Automatic	5.6	63	0	0	0	0	0	0	1	0	0	0	0	0	0	0	0	0	0	1	7	0	2	27
33	1	1	5	8	10	5	3	1	1	2	3	0	0, 1	0	1	0	5	1	Suntem	5.5	70	0	9	1	1	0	0	1	1	1	1	0	0	0	1	0	0	0	1	1	0	2	20
27	1	0	5	6	10	6	3	1	0	1	2	0	0, 1, 2,3,5	0	2	1	1, 4	1	Suntem 303	5.7	80	0	3	1	1	0	0	0	1	1	1	0	1	0	1	0	1	0	1	0, 8	0	4
28	0	0	3	4	5	5	1	0	1	1	1	0	0	1	2	1	1	0		5.2	51	0	0	0	0	0	0	0	0	0	0	0	0	0	0	0	0	0	0	9	0	3	12
26	1	0	5	6	4	5	0, 1	1	1	1	2	0	0, 1	0	2	0	1	1		5.6	71	0	0	0	0	0	0	0	0	0	0	0	0	0	0	0	0	0	0	0	0	4
36	0	1	6	6	35	6	1	0	2	1	2	0	0, 1, 2,3	1	2	0	5	0	Ajax	5.3	46	0	0	1	0	0	0	0	0	0	0	0	0	0	0	0	0	0	1	9	1	4
25	0	1	6	6	8	6	3	0	2	2	2	2	0, 1, 2	0	1	1	5	0		5.7	71	0	0	0	0	0	0	0	1	1	0	0	2	0	1	0	0	2	1	1	0	2	15
24	1	0	6	5	5	5	3	0	2	2	1	1	0, 1	0	2	1	5	0		5.7	63	0	6	1	1	1	0	0	1	0	0	0	0	0	0	0	0	1	0	9	0	4
33	0	1	6	6	10	6	1	1	1	1	1	0	0, 1	0	1	0	5	0		5	46	0	0	1	1	0	0	0	0	1	1	1	0	1	0	1	1	1	1	1	1	4
29	0	1	6	5	4	6	1	1	0	2	2	1	0, 1	0	2	0	5	1		5.4	65	0	6	0	0	0	0	0	0	1	0	0	1	0	0	0	0	1	2	0	0	4
33	0	1	6	4	6	5	3	0	2	2	1	0	0, 1, 2,5	1	1	0	4	0	Anley	4.11	52	0	4	0	1	0	0	0	1	0	0	0	0	0	0	0	0	0	1	9	0	4
25	0	1	7	7	10	5	1	1	2	1	0	1	0, 1, 2	1	2	0	1	0		5.3	65	0	6	1	1	0	0	1	0	0	0	1	0	0	0	0	0	0	2	0	0	4
26	0	0	5	5	5	6	3	1	2	1	3	1	0, 1, 2	0	0	0	5	0		5.1	42	0	0,3	1	1	0	0	0	0	1	0	0	1	0	0	1	0	0	1	0,1	0	2	8
42	1	1	6	6	8	5	1	1	0	1	1	0	0, 1	1	2	0	5	0		5.5	88	1	0	1	0	0	0	0	0	0	0	1	0	0	0	0	0	0	1	9	0	4
24	0	1	6	10	10	7	3	1	2	2	2	0	0, 1,3	1	2	1	5	0		5.4	59	0	0	0	0	0	0	0	0	0	0	0	0	0	0	0	0	0	0	0	0	4
29	0	1	5	3	3	6	1	2	1	2	2	0	0, 1, 2,3	0	1	1	5	1		5.1	48	0	3	1	1	1	2	1	1	1	1	1	1	1	1	1	1	1	1	0	0	2	10
27	0	0	6	9	10	6	1	0	1	2	1	2	0, 1	0	2	0	5	1		5.1	43	1	0	0	0	0	0	0	0	0	0	0	0	0	0	0	0	0	1	0	0	4
24	0	1	6	5	5	5	1	1	1	2	1	1	0, 1, 2,3	1	1	1	1, 3	1		5.3	67	0	0	1	0	0	0	1	0	1	0	0	1	1	1	0	0	1	1	0	0	4
25	1	0	6	8	5	6	1	1	2	1	1	0	0, 1, 2,3	0	2	0	1	1		5.6	62	2	0	0	1	2	0	0	0	1	0	0	1	0	0	0	1	1	1	0	0	2	12
27	0	1	3	2	2	6	3	1	1	2	2	0	0, 1, 2,5	1	1	0	4	1		5.3	54	0	0	0	1	0	0	0	0	0	0	0	0	0	0	0	0	0	1	9	0	2	12
28	0	1	6	6	9	5	1	2	0	1	2	1	0, 1, 2, 4	1	1	1	5	0	Suntec	5.6	86	1	6	1	0	1	0	0	0	0	1	0	0	0	0	0	0	0	1	9	0	4
28	1	0	6	4	8	6	0	0	1	2	3	0	0, 1, 2,3	0	1	1	5	0		5.4	65	0	1	0	1	0	1	0	1	1	0	0	0	0	0	0	0	1	1	2	0	2	8
24	0	0	6	4	6	5	1	1	2	2	1	2	0, 1, 2	0	1	0	5	0		5.1	57	0	0	0	0	0	0	0	0	0	0	0	0	0	1	2	0	0	1	9	2	2	10
25	0	1	6	5	3	6	3	1	2	2	1	0	0, 1,3,5	1	2	0	5	0		5	54	0	1	0	0	0	0	0	0	0	0	0	0	0	0	0	0	0	0	9	0	2	2
28	0	0	6	9	12	7	1	1	1	2	3	0	0, 1, 2	0	2	1	1, 4	1	SY3068	5.3	56	0	4	1	2	1	2	2	1	2	2	1	1	1	2	2	1	1	1	0	0	2	19
36	0	1	6	6	35	6	1	0	2	1	2	0	0, 1, 2,3	1	2	0	5	0	Ajax	5.3	46	0	0	0	0	0	0	0	0	0	0	0	0	0	0	0	0	0	0	9	2	4
25	0	1	6	7	7	6	1	2	1	1	1	1	0	0	1	0	1	0		5.4	75	0	0	0	1	0	0	0	0	0	0	0	1	0	1	1	0	1	1	9	0	2	15
25	1	0	6	6	50	5	3	0	2	2	3	0	0, 1	1	1	0	5	0		5.7	66	0	0	0	0	0	0	0	0	0	0	0	1	0	0	0	0	1	0	1	0	4
32	0	1	6	9	10	6	3	1	1	2	2	0	0, 1, 2	1	2	1	5	0	Suntem	5.3	66	0	4	0	1	0	0	0	0	0	0	0	1	0	0	0	0	0	1	9	0	4
26	0	1	5	4	60	5	3	0	1	1	1	0	0	0	1	0	1	0		5.2	69	0	0	0	0	0	0	0	0	0	0	0	0	0	0	0	0	0	1	9	0	2
28	1	0	7	8	3	6	3	1	1	2	3	0	0, 1, 2	0	1	0	5	1	Suntem 309	6.2	78	0	1	1	1	1	1	1	1	0	0	0	1	0	0	1	0	1	1	2	0	2	11
28	0	0	5	3	12	5	3	1	1	1	2	1	0, 1	0	2	0	5	1		5.3	120	1	6	0	1	0	0	0	0	0	0	0	0	0	0	1	1	0	0	0	0	4
26	0	1	6	9	10	5	3	1	2	1	1	0	0, 1	0	1	2	1	0		5.4	70	1	1, 4, 5	0	1	0	1	0	0	0	0	0	1	1	0	0	0	1	0	1	0	2	1
26	0	1	6	10	10	5	3	1	2	1	1	0	0, 1	0	1	2	1	0		5.4	70	1	1, 4, 5	0	1	0	1	0	0	0	0	0	1	1	1	0	0	1	0	1	0	2	1
33	1	1	6	6	5	6	1	1	2	2	3	0	0, 1, 2,3, 4	1	1	0	1	1	Azax 2	5.1	72	2	3, 4	1	1	1	0	2	1	1	1	1	1	0	1	1	1	1	1	2	0	2	12
25	0	1	6	4	4	6	3	1	2	2	1	0	0, 1	0	2	1	5	0		5.2	60	0	0, 1	0	0	0	0	0	0	0	0	0	1	0	0	0	0	0	1	0	0	2	10
26	0	0	6	4	4	6	3	1	0	2	2	1	0, 1, 2,3	1	0	0	5	0	W-920	5.3	51	0	0	0	0	0	1	0	0	0	0	0	0	0	0	0	0	0	0	1	0	2	15
26	0	0	6	4	4	6	3	1	0	2	2	1	0, 1, 2,3	1	1	0	5	0	W-920	5.3	51	0	0	0	1	0	1	0	0	0	0	0	0	0	0	0	0	0	0	1	0	2	15
31	0	1	5	5	5	6	1	1	2	2	3	0	0, 1, 2,3	1	1	0	11	1		5.2	67	0	1,3, 4	1	1	1	1	0	1	1	0	1	0	0	0	0	0	1	1	0	0	2	6
24	0	1	5	8	4	7	1	1	1	1	1	0	0	1	2	1	5	0		5.3	59	0	0	0	0	0	0	0	0	0	0	0	0	0	0	0	0	0	0	9	0	2	5
25	0	0	7	6	3	8	3	1	1	1	1	0	0, 1	0	1	1	5	1		5.3	48	0	0	1	1	0	0	0	0	1	0	0	0	0	0	0	0	0	2	0,1	0	3	13
27	0	1	6	4	5	5	3	1	1	1	2	1	0, 1, 2	1	1	1	1	1		5	64	2	2,3	1	1	1	1	0	1	1	1	1	1	0	0	1	0	0	1	0	0	4
26	0	0	6	5	6	5	3	0	0	1	2	0	0, 1	0	2	0	1	1	Foshan Anle	5	42	0	3	2	1	1	1	0	1	2	0	0	1	0	1	2	1	2	0	1	0	2	7
23	0	0	6	4	100	5	3	0	1	2	1	0	0, 1	0	2	0	5	0		5.4	53	0	5	0	1	0	0	0	0	0	0	0	2	2	0	0	0	2	2	0,2	0	2	3
25	0	1	5	4	3	5	3	1	1	1	1	0	0, 1, 2	0	2	0	1	0		5	56	0	4, 5	0	1	0	0	0	0	1	0	0	0	0	0	0	0	0	0	9	0	2	10
26	0	0	5	7	6	6	1	1	0	1	1	0	0, 1	1	2	0	10	1		5.2	60	0	0	0	0	1	1	0	0	0	1	0	0	1	0	0	0	0	0	9	0	4
30	1	1	4	5	2	6	3	1	1	2	2	0	0, 1, 4	2	2	1	5	1	Suntem	5.6	76	0	9	0	0	0	0	0	0	0	0	0	0	0	0	0	0	0	1	8	0	4
23	1	0	3	5	3	6	0, 1	1	2	2	0	0	0, 1,3, 4	2	2	1	3	1	Electric	5.6	75	0	0	0	0	0	0	0	0	0	0	0	0	0	0	0	0	0	1	0	0	2	7
25	0	0	7	12	7	6	1	0	1	2	1	0	0, 1, 2	0	1	0	1	1		5.3	80	0	3, 4	0	1	0	0	0	0	1	0	0	0	0	0	0	0	0	0	0	0	4
37	1	1	7	5	4	6	0, 1	1	1	2	3	0	0, 1, 2,5	0	2	0	5	1	Runyes care 22D	5.7	59	0	6	0	0	0	0	1	1	0	0	0	0	0	0	0	0	0	1	0,	0	4
26	0	0	6	8	5	5	3	1	0	1	2	0	0, 1	0	2	0	1, 10	0		5	50	0	1,3	1	1	1	0	0	1	1	1	1	1	0	1	1	1	1	1	0,1	1	2	1
24	0	1	5	2	20	8	3	1	0	1	1	1	0, 1, 2	0	0	0	11	0		5.4	46	0	0, 1	0	0	0	0	0	0	0	0	0	0	0	0	0	0	0	0	5	0	4
27	0	1	6	5	10	6	3	1	2	2	3	1	0, 1, 2	1	2	0	5	1	Anley	5.2	55	1	0	0	1	0	0	0	1	1	0	1	0	0	0	1	0	1	1	0,2	0	2	4
29	1	0	6	3	20	5	1	1	1	1	1	1	0, 1	0	2	0	1	0		5.3	68	0	0	1	1	0	0	1	0	1	0	0	1	0	0	0	0	1	1	1	0	2	3
34	0	1	6	4	5	6	3	2	2	2	3	2	0, 1, 2,3	1	2	0	1	1	Suntem	5.3	62	0	2	0	0	0	0	0	1	1	0	1	0	0	0	0	0	0	1	2	0	3	7
30	0	0	6	8	9	7	1	1	1	1	2	1	0, 1	1	1	2	1	1		5.1	57	2	2,3	1	1	0	0	0	1	1	0	0	1	1	0	2	0	1	2	0, 9	0	2	8
27	1	0	5	6	6	8	1	0	2	2	2	0	0, 1, 2,3, 4,5	1	1	0	5	1		5.8	69	0	6	0	0	0	0	0	0	0	0	0	0	0	0	0	0	0	1	0	0	4
29	0	0	6	6	8	7	1	1	0	1	2	1	0, 1, 2, 4	1	1	0	4	1	Osstem	5.3	52	0	0	0	1	0	0	0	0	1	0	0	0	0	0	0	1	0	2	0,2	0	2	24
25	1	0	6	7	6	7	0, 1	1	0	1	1	1	0, 1	0	2	0	5	0		5.4	60	1	5	0	0	1	1	0	2	0	0	0	1	0	0	0	0	1	0	9	0	4
30	0	1	6	3	3	6	1	1	1	1	2	0	0	2	2	2	1	0	AnleAA	5.3	60	0	0	1	1	1	1	1	1	1	1	1	1	1	1	1	1	1	1	0	0	2	12
29	1	1	7	12	10	8	3	1	2	2	3	1	0, 1, 2,3, 4	2	1	1	1	1	Anle	5.7	74	0	6	0	0	0	0	0	0	0	0	0	0	0	0	0	0	0	0	9	0	4
28	1	0	6	4	2	6	1	0	1	1	3	0	0, 1, 2,5	0	2	0	5	0	Anle AA1	5.6	68	0	6	0	0	0	0	0	0	1	1	0	1	0	1	0	0	1	0	0	0	4
28	0	1	5	4	10	6	1	1	2	2	0	0	0, 1, 2,3, 4	1	2	1	4	1	Confident dental chair	5.4	62	2	0	1	1	1	0	0	1	0	0	0	0	0	1	1	0	1	1	1	0	2	15
28	1	1	6	7	3	8	0, 1	1	1	1	3	0	0, 1, 2, 4	0	0	0	5	1	Suntem	5.1	94	0	0	0	0	0	0	1	0	0	0	1	0	0	0	1	1	1	1	7	0	2	6
33	0	0	6	6	30	6	3	1	1	2	1	1	0, 1, 2,3	1	1	0	1	0		5	44	0	0,3	0	0	0	0	0	0	1	0	0	2	0	0	1	0	0	1	1	0	2	20
30	0	1	6	6	30	7	3	1	1	2	1	0	0, 1	0	1	1	1, 4	0		5.5	73	0	1	0	1	1	1	0	0	1	0	0	2	0	0	1	0	0	1	0,1	0	2	25
36	1	1	5	6	8	5	3	1	1	2	1	1	0, 1	1	2	0	1	0	ANLE	5.4	65	0	3	1	0	0	0	0	1	1	0	0	1	0	1	1	1	1	1	1	0	4
31	1	1	5	8	15	5	3	1	1	1	3	0	0, 1, 2	0	1	0	5	1	ajax 10	5.1	72	0	4	0	1	0	0	0	0	0	0	0	0	0	0	0	0	0	1	0	0	4
32	1	1	7	11	20	6	0	1	0	2	2	0	0, 1, 2,3	1	1	1	5	1	Appledent	5.8	73	0	4	1	1	1	1	1	1	1	1	2	1	2	1	2	2	1	1	0, 6	0	4
32	1	1	6	10	7	8	3	2	1	2	1	0	0, 1	0	2	0	5	1	ZC	6.5	72	1	0	0	1	0	0	0	0	0	0	0	2	0	0	2	0	2	0	1	0	2	20
32	0	1	7	6	5	5	3	1	1	2	3	1	0, 1, 2	1	1	0	5	0	345	5.3	200	0	0	0	0	0	0	0	0	0	0	0	0	0	0	0	0	0	0	9	0	4
28	1	0	6	6	8	5	0, 1	0	1	1	1	0	0, 1, 2,3	0	1	1	5	1		5.7	62	0	0	0	0	0	0	0	0	0	0	0	0	0	0	0	0	0	0	1	0	4
30	0	1	6	7	5	6	3	1	2	2	3	0	0, 1, 2	1	1	2	5	0	LH3600	4.11	54	0	0	0	1	0	0	0	0	0	0	0	0	0	0	0	0	1	1	9	0	2	12
27	0	1	5	5	6	6	3	1	0	1	2	1	0, 1, 2	1	1	1	12	1		5.2	60	0	0	1	1	1	0	0	0	1	0	0	0	0	1	1	0	0	1	2	0	3	25
28	0	1	6	7	8	5	1	1	2	1	3	0	0, 1, 2	0	1	0	5	1	K3 dental chair ,suntem	5	56	2	2	0	0	0	0	0	2	1	0	0	1	0	0	0	0	1	1	0	0	4
29	0	1	2	8	4	6	3	2	2	2	2	0	0, 1, 2,3, 4,5	2	1	0	5	1	RS 41500	5.1	56	0	0	0	0	0	0	0	0	0	0	0	0	0	0	0	0	0	1	9	0	4
31	0	1	3	4	15	6	1	1	2	2	2	2	0, 1	1	1	0	5	1		5	46	0	1	0	1	0	1	1	0	1	1	1	0	0	0	1	0	1	2	0,1	0	2	10
28	0	1	7	5	3	7	3	1	1	2	3	1	0, 1, 2,3, 4	2	1	0	5	0	Anley	5.4	57	0	0	0	0	0	0	0	0	0	0	0	0	0	0	0	0	0	1	0	0	2	12
27	1	0	6	8	1	8	3	1	2	1	3	2	0, 1, 2, 4,5	1	1	0	5	0	Anle AA	5.2	50	1	0	0	0	0	0	0	0	0	0	0	0	0	0	0	0	0	0	8	0	4
35	0	1	6	5	5	7	3	0	2	1	3	1	0, 1, 2,3	1	2	0	4	1	Sunbeam	5.1	78	0	0	0	0	0	0	0	1	1	0	0	0	0	0	0	0	0	1	0	0	4
28	0	1	6	4	2	7	1	1	2	2	1	0	0, 1, 2, 4	1	2	0	1	1	Medium	5.3	50	0	6	0	1	0	0	0	0	0	0	0	0	0	0	0	0	0	0	0	0	4
39	1	1	6	6	10	6	1	0	1	2	3	1	0, 1, 2,3	0	2	0	5	1	Suntem302	5.5	70	0	0	0	0	0	0	0	0	1	0	0	0	0	0	1	0	0	1	8	0	4
25	0	1	6	4	4	6	1	1	1	2	1	2	0, 1	0	2	0	5	0		5.1	45	1	0	1	1	0	0	0	0	1	2	0	1	1	1	1	1	1	2	1, 7, 8	0	3	12
35	0	1	3	3	2	7	3	1	1	2	3	1	0, 1	0	1	0	5	0		5.4	65	0	3	0	0	0	0	0	0	0	0	0	0	0	0	1	0	0	1	0	0	4
26	1	1	6	8	4	8	3	1	2	1	1	0	0, 1	1	1	0	5	0		5.4	63	0	0	0	0	0	0	0	0	0	0	0	0	0	0	0	0	0	0	0,	0	4
24	1	0	7	2	2	6	3	1	2	1	1	0	0, 1, 2,3, 4,5	2	0	0	5	1		5.5	70	0	6	0	0	0	0	0	0	0	0	0	0	0	0	0	0	0	0	1	0	2	10
25	1	0	3	8	3	8	3	1	2	2	3	1	0, 1, 2,3	1	1	0	5	1	Osteem DT	5.7	60	0	0	0	0	0	0	0	0	0	0	0	0	0	0	0	0	0	0	2	0	2	12
28	0	1	10	6	29	5	3	1	2	2	1	0	0, 1	0	1	1	5	0		5	52	0	3	0	0	0	0	0	0	1	0	0	0	0	1	0	0	0	1	0	0	3	22
28	1	1	6	4	15	5	0, 1	1	2	2	1	1	0, 1	0	2	0	1	0		5.3	66	0	0	1	1	0	0	0	1	1	0	1	1	1	1	0	0	1	1	0	0	2	10
35	0	1	6	5	6	6	1	1	0	1	3	1	0, 1, 2,3	1	1	1	5	1	Suntem	5.4	58	0	0	0	0	0	0	0	0	1	0	0	0	0	0	0	0	0	1	9	0	4
30	1	1	3	10	15	5	3	1	2	2	3	0	0, 1, 2, 4	1	1	0	5	0	Anle	5.4	57	2	6	0	1	0	0	0	0	0	0	0	0	0	0	0	0	0	0	1	2	3	10
33	0	0	3	2	4	7	3	1	2	2	2	0	0, 1, 2,3, 4,5	2	2	1	1	1		5.2	60	1	4	0	1	0	1	0	1	2	0	0	0	0	0	0	0	0	0	9	0	4
25	0	1	6	3	7	7	3	1	1	2	1	1	0, 1,3	1	1	0	5	1		5.4	66	0	6	0	0	0	0	0	0	0	0	0	0	0	0	0	0	0	1	0	0	4
31	0	1	6	6	6	7	3	1	1	2	2	0	0, 1, 2,3, 4	1	2	0	4	1	Osteem	5.3	56	0	0	1	1	2	2	2	2	2	2	2	1	2	2	2	2	2	1	0	0	4
35	0	1	5	3	5	5	1	0	0	2	3	1	0, 1	1	2	0	5	1	ZC-92000	5.3	78	0	0	0	0	0	0	0	0	0	0	0	0	0	0	0	0	0	1	0,2, 8	0	2	24
26	1	0	6	5	2	6	1	0	1	1	1	0	0, 1, 4	1	1	0	5	0		5.4	76	1	6	1	1	1	1	0	0	1	0	0	0	0	0	1	0	1	0	8	0	4
26	0	1	6	5	3	8	3	1	1	1	1	1	0, 1	1	1	0	5	1		5.5	65	0	2	1	1	1	1	0	1	1	0	0	0	0	0	0	0	1	2	0	0	2	7
28	0	1	3	5	4	7	1	0	1	1	2	0	0, 1	0	1	0	5	1		5.3	71	0	6	0	0	0	0	1	0	0	0	0	0	0	0	1	0	0	0	9	0	4
24	0	0	6	5	5	6	1	1	2	2	1	0	0, 1	0	1	0	5	0	Orthodontic chair	5.2	59	0	6	0	0	1	0	0	0	0	0	0	0	1	0	0	0	0	1	0,1	0	2	12
27	1	0	6	7	4	8	0	1	1	2	3	0	0, 1, 2,3,5	1	1	0	5	0	Anle AA	5.7	59	0	6	0	0	0	0	0	0	0	0	0	0	0	0	0	0	0	0	9	0	4
25	0	0	6	3	20	7	3	2	1	1	1	1	0, 1	0	2	0	5	0		5.8	130	2	9	0	0	0	0	0	0	0	1	1	1	0	1	1	1	1	1	8	0	2	14
30	1	1	4	4	4	6	3	1	2	2	3	1	0, 1, 2,3, 4	2	2	0	5	1	S-300	5.8	76	1	2	0	1	0	0	0	1	0	0	0	1	0	0	2	0	0	1	0	0	4
24	0	0	6	10	6	5	3	1	0	2	1	0	0, 1, 2,3	0	1	0	5	0	basic dent A	5.3	62	0	6	0	0	0	0	0	0	0	0	0	0	0	0	0	0	0	0	0	0	4
25	0	0	6	5	4	6	3	2	1	0	1	0	0, 1,3	0	0	1	5	0		4.1	48	0	0	1	1	1	1	0	0	0	0	1	1	0	1	2	0	1	2	0	2	3	10
24	1	0	3	5	5	6	3	1	2	2	1	1	0, 1, 4	1	1	0	5	1		5.4	60	0	0	0	0	0	0	0	0	0	0	0	0	0	0	0	0	0	0	9	0	4
25	0	0	6	6	10	7	3	1	1	1	2	1	0, 1, 4	2	2	1	1	1	Osteem	5	40	1	6	1	1	0	1	2	1	1	1	0	0	0	0	0	0	0	2	0	0	4
27	1	0	3	4	6	6	1	1	1	2	3	0	0, 1	1	1	1	14	1	Mid 2	5.3	64	0	6	0	1	0	0	0	0	0	0	0	0	0	0	0	0	0	0	0	0	4
27	0	0	4	4	4	6	3	1	1	1	2	0	0, 1, 2,3, 4,5	2	1	0	13	1	Sunteem	5.6	10	1	6	1	1	1	1	1	1	1	0	0	0	0	0	0	0	0	1	0	0	4
25	1	0	6	4	3	7	1	1	2	2	0	0	0, 1, 2,3	0	2	1	5	0	Mid2	5.3	69	0	1	0	0	1	0	1	1	1	1	1	1	0	1	1	1	0	1	1	0	2	4
28	1	0	6	7	4	6	3	1	2	1	3	1	0, 1, 2,3, 4	1	1	1	5	0	Foshan	5.5	65	0	6	0	0	0	0	0	0	0	0	0	0	0	0	0	0	0	1	0	0	4
26	0	0	6	4	9	6	3	0	0	0	2	1	0, 1, 2,3	1	1	0	4	1	suntem	5.3	39	0	6	0	0	0	0	0	0	0	0	0	1	0	0	0	0	1	1	1	0	4
28	1	0	6	7	8	8	3	1	1	2	3	1	0, 1	0	2	0	5	1		5.5	56	0	0, 1	0	1	0	0	2	0	0	0	0	1	0	0	1	0	1	1	1	1, 2	2	17
28	1	0	6	5	10	8	0, 1	0	1	1	3	0	0, 1	1	2	0	5	1	Suntem St d303	5.11	65	0	0	1	0	1	1	0	1	1	1	0	0	0	0	1	1	1	1	0	0	4
27	0	0	5	4	3	5	3	1	1	2	2	0	0, 1, 2,3, 4,5	1	1	0	1	1		5.4	57	2	1, 2,3	1	1	1	1	0	1	1	0	0	1	0	0	1	0	1	1	1	0	2	13
26	1	0	6	5	3	5	0	0	2	1	3	1	0, 1	0	0	0	5	1	Seafty a1	5.1	57	0	0	0	1	0	0	0	0	0	0	0	0	0	0	0	0	0	0	9	0	4
27	0	0	6	5	8	7	3	0	2	1	2	0	0, 1	1	1	0	4	1		5.3	49	0	3	1	1	0	1	0	0	1	1	1	1	0	0	1	1	1	1	1	0	2	7
27	1	1	6	8	6	5	1	1	1	2	3	0	0, 1,5	1	1	0	5	1	Suntem 505	5.5	92	0	6	0	0	0	0	0	0	0	0	0	0	0	0	0	0	0	0	8	0	4
30	1	1	6	6	5	5	3	0	1	1	3	2	0, 1, 2,3	1	2	1	5	1	Osstem	5.7	76	0	0	0	0	0	0	0	0	0	0	0	0	0	0	0	0	0	0	9	0	2	17
32	1	1	6	5	5	6	0, 1	1	2	2	3	0	0, 1,3	1	2	1	4	1	Ajex	5.5	62	0	6	1	1	1	1	0	0	0	0	2	0	0	0	0	0	0	0	5	0	4
34	1	1	6	8	10	5	0, 1, 2	2	1	2	3	0	0, 1, 2,3, 4,5	1	1	0	5	1	Suntem	5.6	73	0	0	0	0	0	0	0	0	0	0	0	0	0	0	0	0	0	0	9	0	4
25	0	0	4	5	3	5	1	0	2	2	1	0	0, 1	0	2	0	5	0		5	63	1	1	0	0	0	0	0	0	0	0	1	0	0	0	0	0	1	0	1	0	2	8
26	0	1	7	5	5	8	3	1	2	2	0	0	0, 1	0	2	0	5	0		5.2	64	0	0	1	0	0	0	0	1	2	1	1	0	0	0	0	1	0	0	1	0	2	8
40	1	1	6	7	6	6	1	2	2	2	2	0	0, 1, 2,3, 4,5	2	0	0	5	1		5.5	67	0	1	0	0	0	0	0	0	0	0	0	0	0	1	0	0	1	1	0	1, 2, 3, 0	2	2
35	0	1	6	6	3	7	1	1	1	2	2	1	0, 1	1	2	0	1, 3	1	Suntam	5.3	56	0	0, 5, 6	0	0	0	0	0	0	0	0	0	0	0	0	1	0	1	1	0	0	2	10
30	0	0	6	4	4	5	3	1	1	1	2	1	0, 1	0	2	0	5	1		4.1	43	0	6	0	0	0	0	0	0	0	0	0	0	0	0	0	0	0	0	9	0	4
27	0	1	6	7	8	5	1	1	2	2	2	1	0, 1, 4	1	2	0	1	1		5	65	0	0,3	0	0	0	0	0	0	1	0	1	0	0	0	1	0	1	0	0,1,9	0	2	8
28	1	1	5	3	4	5	3	1	2	2	1	1	0, 1,3	1	1	0	5	0	Lh 3600	5.8	88	0	2	0	0	0	0	0	0	0	0	0	0	0	0	0	0	0	0	0	0	4
33	1	0	6	12	5	6	1	1	1	2	2	1	0, 1, 2	1	2	0	5	1		5.2	63	0	0	0	0	0	0	0	0	0	0	0	0	0	0	0	0	0	1	9	1	4
27	1	0	6	6	5	6	3	0	2	2	3	0	0, 1	1	1	0	5	1	anle AA1	5.5	63	2	6	0	1	0	0	0	0	0	0	0	0	0	0	0	0	0	0	9	0	4
42	0	1	6	6	15	7	3	1	1	2	1	1	0, 1, 2	1	1	1	5	0		5	54	0	1	0	0	0	0	0	0	0	0	0	1	0	0	0	0	0	0	1	0	2	1
26	0	1	6	6	26	5	1	1	2	2	2	0	0, 1	0	2	0	5	1		5.3	59	0	2	0	0	0	1	0	0	1	1	0	0	0	0	0	0	1	1	1	0	2	6
28	0	0	7	5	3	8	1	0	1	1	3	1	0, 1,3	1	1	0	5	1	Suntem 302	5.2	60	0	6	0	0	0	0	0	0	0	0	0	0	0	0	0	0	0	0	2	0	3	19
31	0	1	6	4	5	6	3	1	1	1	3	0	0, 1, 2	1	1	1	5	0		5	55	0	6	0	0	0	0	0	0	0	0	0	1	0	0	0	0	0	1	0	0	4
27	0	1	6	5	6	5	3	1	1	1	2	0	0, 1, 2	1	1	0	1	0		5.2	90	0	0	1	1	0	1	0	0	0	1	0	1	0	0	1	0	1	1	0	0	3	14
27	0	0	3	4	4	6	3	0	2	2	2	0	0, 1	1	1	0	5	1		5.4	90	0	0	0	1	0	1	1	0	0	0	0	1	0	0	0	0	1	0	1	0	3	13
26	0	0	6	4	40	5	1	1	2	1	1	1	0, 1	1	1	0	5	0		5.6	64	0	0	0	0	0	0	0	0	0	0	0	0	0	0	0	0	0	0	9	0	4
27	0	1	5	5	5	5	3	1	0	1	1	1	0, 1, 2	0	1	0	1, 4	1	VISTA	5.4	120	2	2,3, 4	1	1	1	1	1	1	1	1	0	0	0	1	1	1	0	2	0,1	0	2	13
25	1	0	6	4	4	7	1	1	1	1	1	0	0, 1	0	2	1	5	0	Lh3500	5.8	64	0	1, 2	0	1	0	0	1	1	1	1	0	2	0	0	1	1	1	1	2	0	2	8
25	0	1	6	6	5	6	1	1	1	1	1	0	0, 1	1	2	1	5	1		5.6	78	0	1	1	1	1	1	0	0	0	0	0	0	0	0	1	1	0	1	0	0	4
26	1	0	6	5	5	7	1	1	2	1	1	0	0, 1, 2	1	2	0	5	1		5.1	90	0	0	0	1	1	1	0	1	0	0	0	1	0	0	1	0	0	1	0	0	4
44	0	1	6	5	6	7	3	1	0	2	3	1	0, 1, 2	1	2	0	4	1	Azux yfb2000	5.2	66	0	0	0	0	0	0	0	1	1	0	0	0	0	0	0	0	0	1	8	0	4
25	0	1	6	8	10	8	3	1	1	2	2	1	0, 1, 4,5	1	1	1	5	1	Suntime	5.4	54	0	4, 6	0	1	1	1	0	1	1	0	0	1	0	0	0	1	1	1	0, 9	0	4
26	0	1	6	5	3	8	3,	1	2	2	1	0	0, 1	0	1	0	1	0		5.1	52	0	0	1	1	0	0	0	1	1	0	0	0	0	0	0	0	0	1	1	0	3	10
33	1	1	5	6	3	5	0	1	1	1	3	0	0, 1, 4,5	2	2	0	5	1	Semi electric	5.3	75	1	4	0	2	0	0	0	0	0	0	0	0	0	0	0	0	0	0	9	0	4
26	0	0	6	3	8	8	1	0	1	0	1	1	0, 1	0	0	0	5	0		5.5	58	0	6	0	1	0	0	0	0	1	0	0	0	0	0	1	2	1	1	1	0	2	8
28	1	1	1	1	1	7	3	1	2	2	0	0	অন্যান্য	1	1	0	13	0		6.6	72	0	1	0	2	1	0	1	2	1	0	1	2	1	0	1	2	1	0	0	0	4
27	0	0	5	4	1	8	1	1	1	2	2	0	0, 1, 2,3, 4,5	2	2	2	5	1		5.3	53	0	3, 4	1	1	1	1	1	1	1	1	1	1	1	1	1	1	1	1	0	0	2	13
29	0	1	6	3	3	6	3	1	0	2	3	1	0, 1, 2,3	1	1	0	1	1		5.1	77	0	5	0	1	0	1	0	0	0	0	0	0	1	1	0	0	0	1	0	0	4
33	1	0	6	7	9	8	0, 1	0	2	1	3	1	0, 1, 2,3, 4	1	1	0	5	1		5.7	72	0	0	1	0	1	1	0	1	0	0	0	0	0	0	0	0	1	1	0	0	4
27	0	0	6	5	3	6	1	2	2	1	1	1	0, 1	0	2	0	5	0		5.3	80	0	6	0	0	0	0	0	0	0	0	0	0	0	0	0	0	0	0	9	1	4
22	0	0	6	7	8	6	1	1	0	2	1	0	0, 1	0	1	0	1, 4	1		5	55	0	0	0	1	0	1	0	1	0	1	1	1	0	0	0	1	1	2	0	2	2	13
28	1	1	6	5	10	6	1	1	1	1	2	1	0, 1, 2	0	2	0	5	1	Join champ	5.1	62	0	6	0	0	0	0	0	0	0	0	0	2	0	1	0	0	0	1	1	0	2	3
25	0	0	5	3	3	8	1	0	1	2	1	0	0, 1, 2	0	1	0	5	1		5.3	54	0	6	0	0	0	1	2	0	0	2	0	2	1	1	0	0	0	0	1	0	2	15
31	0	1	6	4	3	5	3	0	2	2	3	0	0, 1, 2,3, 4,5	1	2	2	1	1	Suntem	5	53	2	0	0	1	0	0	0	1	0	0	0	0	0	0	0	0	0	1	9	0	4
33	0	1	6	5	15	5	1	0	2	2	3	1	0, 1,3	1	1	0	5	0		5.2	55	0	0, 1	0	1	0	1	1	0	1	0	0	0	0	1	0	0	1	1	0,1	0	2	12
24	1	0	6	5	10	7	1	1	2	2	1	0	0, 1	0	1	0	5	0		5.4	57	0	3, 4	1	1	0	1	0	1	1	0	1	1	0	0	0	0	1	1	1	0	2	3
35	0	0	2	3	3	5	3	1	1	1	3	0	0, 1, 2,3, 4	1	2	0	5	1	Suntem	5.1	65	2	0	0	0	0	0	0	0	0	0	0	0	0	0	0	0	0	1	2	0	2	20
28	0	1	7	6	7	7	1	0	0	1	3	0	0, 1, 2,3	1	1	0	5	1	Suntem d520	5.2	48	0	2	1	0	1	1	1	1	1	0	1	1	0	1	1	1	1	2	0	0	3	6
29	1	0	6	4	5	6	3	1	1	2	2	0	0, 1, 2,3,5	1	2	0	1	1	Joinchamp Zc300	5.6	72	1	0	0	0	0	0	0	0	0	0	0	0	0	0	0	0	0	0	0	0	4
24	0	0	6	7	6	6	1	1	1	1	1	0	0, 1	0	1	0	1	1		5.2	69	1	2	1	1	1	1	0	1	2	0	0	1	0	0	1	1	1	2	0	0	4
26	1	0	7	5	6	8	0, 1	0	1	0	3	0	0, 1	0	1	0	5	1	Apple dent	5.7	60	0	0	1	1	1	1	1	1	1	1	1	1	0	1	0	0	1	0	1	0	4
26	1	1	6	7	15	8	0, 1	2	2	2	3	0	0, 1, 2,3, 4	1	1	0	5	1		6.1	78	0	0, 2	1	1	1	1	0	1	1	1	0	0	0	1	1	1	1	1	0,2	0	2	4
28	1	0	7	6	15	7	0	0	0	1	3	1	0, 1	0	1	0	5	0	Suntem d 303	5.9	68	0	4	2	2	2	2	0	1	1	0	1	0	0	1	0	0	0	1	6	1	2	7
25	0	0	6	5	4	7	1	0	1	2	1	0	0, 1,3	1	1	1	5	0		5	57	0	0	0	0	0	0	0	0	0	0	0	0	0	0	0	0	1	1	0	0	2	10
26	1	0	6	8	14	8	1	2	1	2	2	1	0, 1, 2,3, 4	1	1	0	1	1		5.6	54	0	0	1	0	0	0	0	1	0	0	0	0	0	0	0	0	0	1	9	1	4
35	1	1	5	7	13	8	0, 1	0	2	2	2	0	0, 1, 2,3, 4	2	1	0	1, 4	1		5.6	62	0	0	1	1	0	0	0	1	0	0	0	0	0	0	0	0	2	1	9	0	4
26	0	0	6	5	4	6	1	1	2	2	1	0	0, 1	1	1	0	3, 4	0	Dent A	5	50	0	0	0	1	1	0	0	0	1	0	0	0	1	0	0	0	0	1	0,	0	2	11
27	0	1	6	5	5	6	1	2	1	2	2	2	0, 1	1	2	0	10	1	suntem	5	65	0	6	0	0	1	0	0	0	0	0	0	0	0	0	0	0	0	2	9	0	4
31	1	0	5	6	15	8	0, 1	2	1	2	3	0	0, 1, 2,3, 4	1	1	0	1	1		5.5	59	0	0	0	0	0	0	0	1	0	0	0	0	0	0	0	0	1	1	9	2	4
37	0	1	6	4	5	6	3	1	2	2	3	1	0, 1, 2,3	1	2	0	5	1	Foshan	5.1	63	1	0	1	0	0	0	0	1	1	0	1	0	0	0	0	0	0	0	0	0	2	10
27	0	0	6	12	2	6	1	2	2	1	1	1	0, 1, 2,3,5	1	2	0	1	0	C-32	5.3	72	0	4	0	1	0	0	2	0	1	0	0	0	0	0	0	0	0	0	9	0	4
26	1	1	4	3	5	7	1	1	2	2	0	0	0, 1, 2,3	1	1	1	5	1		5.4	70	0	6	0	0	0	0	0	0	0	0	0	0	0	1	1	0	0	1	0	0	4
25	0	0	5	3	2	7	1	1	1	2	0	0	0, 1	1	1	0	5	1		5.6	70	0	1, 2,3, 4, 5	1	1	1	1	1	1	1	1	1	1	1	0	1	0	1	1	0,1	1, 2	2	10
28	0	0	6	4	5	6	3	0	2	2	3	1	0, 1, 2,3	1	1	0	5	1	Morita	5.2	50	0	0	1	0	0	0	1	0	1	0	0	0	0	0	0	0	0	1	0,	0	4
27	1	0	5	6	5	7	1	1	0	1	1	0	0, 1, 2,3, 4	2	1	0	13	1	Suntem	5.9	60	0	6	0	0	0	0	0	0	0	0	0	0	0	0	0	0	0	0	9	0	4
36	0	0	5	5	6	7	1	2	1	1	3	0	0, 1, 2,3, 4	1	2	2	5	1	Sayman	5.1	65	2	0	1	0	1	0	0	0	1	1	0	1	0	0	1	0	1	1	0	1	2	25
28	1	1	6	6	10	5	0, 1	1	0	1	3	1	0, 1, 2	1	1	0	4	1		5.1	85	0	2	0	0	0	0	0	1	1	0	1	0	0	1	1	0	0	1	0,1	2	2	12
26	1	1	6	4	5	5	1	1	2	1	2	1	0, 1	0	2	0	5	0		5.5	83	2	0	0	0	1	0	0	0	0	0	0	1	0	0	1	0	0	1	0	0	4
23	1	0	5	6	1	7	1	1	0	2	0	0	0, 1	1	2	0	5	0		6	75	0	1	0	0	0	0	0	0	0	0	0	0	0	0	0	0	0	1	0	0	4
40	0	0	2	1	0.5	6	3	1	1	1	3	0	0, 1,3	0	1	0	5	0	anle 398AA	5	47	0	9	0	0	0	1	0	0	0	0	1	1	0	0	0	0	1	1	9	0	4
26	0	0	4	3	3	6	1	1	2	1	2	0	0, 1,3	0	1	1	1, 15	1		5.4	84	2	4, 6	1	1	1	1	2	0	0	0	0	1	0	0	1	1	1	1	9	1, 2	2	12
25	0	1	6	7	4	5	3	1	2	2	1	1	0, 1	0	2	0	5	0		5.5	62	0	0	0	0	0	0	0	0	0	0	0	1	0	0	0	0	1	2	0,1 ,9	0	2	5
31	1	1	6	7	7	7	1	0	2	2	3	0	0, 1	0	1	0	5	1	Suntem	5.6	76	0	0	1	1	1	1	0	1	0	0	0	2	0	0	2	0	1	1	1	0	2	2
32	1	1	3	5	4	6	0, 1	1	1	0	3	0	0, 1, 2, 4	1	1	0	1	1	Ajax	5.9	110	0	5	0	0	0	0	0	0	0	0	1	1	1	0	0	0	0	0	0, 8,9	0	2	3
28	1	0	6	5	3	5	0, 1	0	2	2	3	0	0, 1, 4	2	2	0	5	0	ANLEAA1	5.11	72	0	6	0	0	0	0	0	0	0	0	0	0	0	0	0	0	0	1	0, 9	2	4
30	1	1	6	9	7	5	1	0	1	2	2	0	0, 1, 2,3	1	2	1	5	0		5.9	82	0	0	0	1	1	1	0	0	0	0	0	0	0	0	1	0	0	1	9	0	2	19
30	1	1	2	2	15	5	3	0	2	2	2	0	0, 1, 2,5	1	1	2	5	0	Runnys	5.7	64	0	6	0	0	1	0	0	0	0	0	0	0	0	0	0	0	0	0	0	0	4
31	0	1	3	3	5	6	1	1	2	2	2	1	0, 1, 2	0	1	0	5	0	Ntk	5.2	68	0	1	0	0	0	0	0	0	0	0	0	2	0	2	0	0	2	1	1	0	2	10
25	0	0	7	8	30	5	3	1	2	2	1	2	0, 1	1	2	2	5	0		5.4	59	0	0	0	1	0	0	1	0	0	0	0	0	0	0	0	0	0	0	1	0	3
28	0	0	5	4	5	6	1	1	2	2	2	1	0, 1	1	1	0	5	0		5.4	65	0	4, 6	0	1	0	0	0	0	0	0	0	0	0	0	0	0	0	1	0	0	4
30	1	1	6	5	6	5	1	1	0	2	3	0	0, 1, 4	1	1	0	5	1	City M1	5.6	94	1	6	0	1	1	0	0	0	0	0	1	0	0	0	0	0	0	1	9	0	4
29	0	1	5	4	5	6	1	1	1	1	0	1	0, 1,3, 4	1	1	1	5	1		5.1	54	0	0	0	0	1	1	1	0	0	1	0	1	0	0	1	1	1	1	2	0	2	12
27	1	0	6	6	5	7	0, 1	1	0	1	2	1	0, 1, 2,3	0	1	0	5	1		5.1	60	0	1	0	0	0	0	0	0	0	0	0	1	0	0	0	0	1	1	1	0	2	10
32	1	1	3	12	30	5	0, 1	2	2	2	3	1	0, 1, 2	0	1	1	5	1		5.7	70	0	6	0	0	0	0	0	0	0	0	0	0	0	0	0	0	0	0	0	0	4
29	1	1	7	6	6	7	1	2	2	2	3	0	0, 1, 2,3	0	1	0	5	1		5.5	60	0	6	0	0	0	0	0	0	0	0	0	0	0	0	0	0	0	1	0	0	2	15
32	1	0	6	6	7	6	0	1	0	2	2	1	0, 1	0	1	0	5	1	anlay	5.8	56	0	0	0	1	0	0	0	0	0	0	0	0	0	0	0	0	0	0	9	0	2	14
27	0	1	6	8	10	6	1	2	2	2	2	2	0, 1, 2	0	1	0	1	0		5.2	51	0	5	1	1	1	1	0	1	1	1	2	1	1	1	0	0	1	1	0,1, 3	0	2	10
25	0	0	6	4	3	7	1	0	2	2	1	0	0, 1	0	1	0	5	0		5.3	55	0	3	0	0	0	0	0	0	1	0	0	0	0	0	1	0	1	1	0	0	2	11
26	0	1	6	8	10	5	3	1	1	2	1	0	0, 1, 2,3	0	2	0	5	1		5.4	70	0	0	0	0	0	0	0	0	0	0	0	0	0	0	0	0	0	1	1	0	2	12
40	1	1	6	5	4	7	1	0	2	2	2	2	0	0	2	0	5	1		5.11	85	0	1	0	1	1	1	0	0	0	0	0	0	0	0	0	0	0	1	8	0	4
26	1	0	5	6	7	5	0, 1	1	0	1	1	2	0, 1	1	1	1	1	0		5.8	72	2	3	1	1	0	0	0	1	2	1	0	0	0	1	1	0	1	2	0	1	4
27	1	0	6	6	6	6	3	1	2	2	2	0	0, 1,5	1	1	0	5	0	K J 917	5.3	76	0	0	0	0	0	0	0	0	1	0	0	0	0	0	0	0	0	0	0	0	4
35	0	1	5	5	7	5	3	1	2	1	2	2	0, 1	0	2	1	5	1	Old model chair.	5.3	73	0	0, 1,3	0	1	1	0	0	1	1	0	0	1	0	0	0	0	0	1	7	0	2	15
26	0	1	6	5	3	7	1	1	1	2	1	1	0, 1	0	2	0	5	0		5.1	60	0	1	1	1	1	1	0	0	1	1	1	1	0	1	1	0	1	2	0,1	1, 3	2	10
24	1	0	6	6	5	8	3	1	1	2	1	0	0	1	1	0	5	0		5.6	85	0	2	0	0	0	1	0	0	1	0	1	1	0	0	1	0	0	1	0	0	2	8
35	1	1	6	5	10	7	3	0	2	2	2	2	0, 1, 2,3	1	2	0	5	1	Anlay	5.5	75	1	0	0	0	0	0	0	0	0	0	0	0	0	0	0	0	0	1	0, 8	0	4
28	1	1	6	5	2	7	1	1	2	2	3	0	0, 1, 2,3, 4,5	1	2	0	5	1	Anle AA1	5.5	65	1	1	0	1	1	1	0	1	0	0	0	0	0	0	0	0	0	1	0,1	0	2	2
26	0	0	6	12	10	5	1	1	0	1	1	1	0, 1, 2	1	1	1	5	1		5.4	58	0	0	0	1	1	0	1	1	0	0	0	1	0	0	1	0	0	2	0	1, 2	4
25	1	0	5	6	4	8	1	2	1	2	1	1	0, 1, 2,3, 4,5	1	1	0	5	0		5.3	70	1	6	1	1	1	1	1	1	1	1	1	0	0	0	0	0	1	1	0	0	4
26	1	0	6	6	6	5	3	1	2	1	1	1	0, 1,3	0	1	0	5	0	Azax	5.7	58	0	1	0	0	1	0	0	0	0	0	0	0	0	0	2	0	0	0	1	0	2	9
26	0	0	2	5	10	5	1	1	2	2	3	0	0, 1, 2	0	1	0	1	0		5.5	60	0	1	1	0	0	0	0	0	0	0	0	0	0	0	0	0	0	0	9	0	4
29	0	1	6	5	6	5	1	1	2	2	2	0	0, 1	0	1	0	5	1		5.4	61	0	0	0	0	0	0	0	1	0	0	0	2	2	0	1	0	0	1	1,4	0	3	18
27	0	0	6	5	12	5	3	1	1	2	1	0	0, 1,3	0	2	0	5	0	YD-A5	5.3	56	0	1	0	1	0	0	0	0	1	0	1	1	0	0	0	0	1	1	0	0	2	4
27	0	0	4	4	3	7	1	1	1	2	2	0	0, 1, 2,3	1	2	0	4	0	M-400	5	44	0	0	0	0	1	0	0	0	0	0	0	0	0	0	0	0	1	0	2	0	2	7
69	1	1	6	10	40	5	1	2	2	2	1	0	0, 1, 2	1	2	0	5	1	Suntem	5.2	69	1	0	0	0	0	0	0	0	0	0	0	0	0	0	0	0	0	0	9	0	2	40
35	0	1	6	3	5	7	1	1	1	2	3	1	0, 1, 2,3, 4	2	1	0	5	1		5.2	69	0	6	0	0	0	0	0	0	0	0	0	0	0	0	0	0	0	0	9	0	4
32	0	1	7	4	4	6	1	1	1	2	3	0	0, 1, 2	0	1	0	5	0		5.1	65	0	0	0	0	0	0	0	0	0	0	0	0	0	0	0	0	0	1	1	0	2	23
27	0	0	3	4	6	6	1	2	2	2	2	0	0, 1, 2,3, 4	1	1	0	5	1		5	58	0	1	0	0	0	0	0	0	2	0	0	1	1	0	0	0	1	2	0,1	0	2	18
29	0	0	4	4	4	6	1	1	1	1	1	1	0, 1, 2,3, 4	1	2	0	5	1		5.3	54	0	0	0	0	0	0	0	0	0	0	0	0	0	0	0	0	0	2	0	0	3	10
29	0	0	5	5	6	6	1	1	1	1	2	0	0, 1, 2	0	1	0	5	1		5	52	0	0, 1	0	0	0	0	0	0	0	0	0	0	0	0	0	0	0	0	0,1	0	2	10
29	0	0	4	4	4	6	1	1	1	1	1	0	0, 1, 2,3, 4	1	2	0	5	1		5.3	53	0	0	0	0	0	0	0	0	0	0	0	0	0	0	0	0	0	2	0	0	3	10
29	1	0	6	5	8	7	0	1	2	2	2	1	0, 1, 2	1	2	0	5	1		5.1	65	0	0	2	0	1	1	0	0	0	0	1	1	0	1	0	0	1	1	2	2	2	6
25	0	1	6	5	7	7	1	0	2	2	2	1	0, 1	0	2	0	5	1		5.4	50	0	1	1	1	1	1	1	1	1	0	1	1	0	0	1	1	1	2	1	0	2	2
26	0	0	6	5	12	5	3	1	0	2	1	1	0, 1,3	0	2	0	5	1		5.5	60	0	0	1	0	1	1	0	0	0	0	0	0	0	0	0	0	0	1	9	0	4
27	1	1	7	5	7	6	3	2	1	2	3	0	0, 1, 2,3	1	2	0	5	1		5.7	68	0	0	2	2	2	2	2	2	2	1	1	0	0	0	0	0	0	2	9	0	4
32	1	1	6	5	6	7	0, 1	0	2	1	3	0	0, 1, 2,3	1	2	0	5	1		5.3	52	0	0	1	1	1	1	0	2	2	0	1	1	0	0	1	1	1	1	9	0	4
28	0	1	6	7	8	8	3	0	2	2	3	1	0, 1,3	1	1	0	1	1	Suntem	5.3	50	0	0	0	0	1	1	0	0	0	0	1	0	0	0	0	0	0	0	9	0	4
29	1	1	6	6	10	5	1	0	2	2	2	0	0, 1, 2	0	1	0	5	1	Osstem	5.7	66	0	0	1	1	1	2	0	0	2	0	2	2	2	0	0	0	0	0	1	0	2	10
28	1	0	7	5	8	8	1	0	2	2	3	0	0, 1	0	1	0	5	1		5.7	70	0	0	1	2	2	1	1	1	1	0	0	0	0	0	0	0	0	1	0	0	4
26	0	0	5	8	9	6	3	1	2	2	1	0	0, 1, 2	1	2	0	5	1	Suntec	5.5	89	0	0	0	0	0	0	0	0	0	0	0	1	0	0	0	0	0	0	2	0	2	8
40	1	1	3	3	6	5	0	1	2	2	1	0	0	0	1	0	13	0		5.9	60	0	6	1	0	1	0	1	0	1	0	1	0	1	0	1	0	1	0	8,	0	4
30	0	0	4	2	4	5	0, 2	0	2	2	1	0	0	0	1	0	1	1		5.8	56	0	0	2	1	0	1	2	0	2	0	2	0	2	0	2	0	2	0	0	0	1
30	1	1	2	3	1	5	1	0	2	2	2	0	0	0	1	0	1	1		5.5	60	0	0	0	0	0	0	0	0	0	0	0	0	0	0	0	0	1	1	0	0	1
40	1	1	4	2	6	5	0	0	2	2	1	0	0	0	1	0	13	1		5.7	56	0	0	0	0	0	0	0	0	0	0	0	1	1	1	1	1	1	1	0	0	1
56	0	1	5	5	4	5	3	1	1	0	2	0	1	1	1	0	1	0		5.3	54	0	0	0	0	0	0	0	0	1	1	1	1	1	1	1	1	1	1	0	0	1
45	0	0	6	4	3	5	1	1	2	2	1	0	0	0	1	1	13	1		5.6	50	0	0	0	1	0	1	0	1	0	1	1	1	1	1	1	1	1	1	8	0	1
59	1	1	5	4	4	5	0	1	2	2	1	0	0	0	1	0	1	1		5.4	60	0	0	1	1	1	1	0	0	0	0	1	1	1	1	0	0	1	1	0	0	4
57	1	1	4	4	4	5	1	1	2	2	1	0	0	0	1	0	1	0		5.6	60	0	0	1	1	1	1	1	0	0	0	0	0	0	0	1	1	1	1	0, 8	0	4
68	1	0	5	5	10	5	2	0	2	2	3	0	0	0	1	0	1, 4	1		5.4	58	0	0	1	1	1	1	1	1	0	0	0	0	1	1	1	1	1	1	8	0	4
40	1	1	5	5	7	5	2	0	2	2	1	0	0	0	1	0	1	0		5.6	60	0	0	1	1	1	1	1	1	1	1	1	1	1	1	1	1	1	1	0, 8	0	4
65	1	1	6	5	8	5	2	1	2	2	1	0	0	0	1	0	1	1		5.6	80	0	0	1	0	1	0	1	0	1	1	1	1	1	1	1	1	1	0	8	0	4
50	1	0	5	5	9	8	0	0	2	2	2	0	0	1	1	0	1	1		5.7	70	0	0	1	1	1	1	1	1	1	0	0	0	0	0	1	1	1	1	0, 8	0	4
64	1	1	6	4	4	7	2	1	2	2	1	0	0	0	1	0	1	1		5.6	67	0	0	1	1	1	1	1	1	0	0	0	0	1	1	1	1	1	1	8	0	4
36	1	1	6	8	13	7	0, 1, 2	1	0	2	3	0	0, 1, 2,3, 4	1	2	0	1	1		5.6	74	0	0	0	1	0	0	0	1	0	0	0	0	0	0	0	0	0	1	8	0	4
27	0	1	6	5	5	5	3	1	1	1	1	1	0, 1, 2	0	1	0	1, 4	1	VISTA	5.4	130	2	0, 2,3, 4	1	1	1	1	1	1	1	1	1	1	1	1	1	1	1	1	0,1	0	2	13
35	1	1	6	5	6	5	3	1	2	1	3	1	0, 1, 2,3, 4	1	2	0	5	0	Fushan	5.1	64	1	4	1	1	1	0	0	0	0	0	0	0	0	0	0	0	0	1	0	0	4
25	0	1	5	4	7	6	3	1	2	2	2	0	0, 1, 2,3	1	1	2	1	1	Suntem	5.3	40	0	2	0	1	0	0	0	0	0	0	0	0	0	0	0	0	0	1	0,	0	4
24	1	0	1	1	1	5	3	0	1	1	0	0	0	0	1	0	1	0		5.1	80	2	6	1	0	0	0	0	0	0	1	0	1	0	0	0	0	0	0	9	0	4
25	1	0	4	1	2	6	1	1	1	1	1	0	0, 1	0	2	0	5	0		5.6	87	0	0	0	0	0	0	0	0	0	0	0	0	0	0	0	0	0	1	9	0	4
27	0	1	5	5	10	8	1	2	2	2	1	0	0, 1,5	2	1	2	5	1		5.2	62	0	0	1	1	0	0	0	1	1	0	0	1	1	2	2	0	1	1	0	0	2	12
29	0	1	6	5	7	7	1	1	0	2	2	0	0, 1, 2, 4	2	1	0	13	1		5.1	62	1	0	1	1	0	1	0	1	0	1	1	0	0	0	1	0	1	1	0,2	1	2	10
30	0	0	6	5	20	5	3	1	0	2	2	0	0, 1, 2, 4	2	2	1	5	1	Osstem latest	5.3	58	0	6	0	1	0	0	0	1	1	0	0	0	0	0	0	0	0	2	0	0	4
31	0	1	4	7	10	7	3	1	1	2	0	0	0, 1, 2	1	2	0	4	0		5.4	58	0	6	0	0	0	0	0	1	0	0	0	0	0	1	0	0	0	1	9	0	4
35	1	1	5	6	8	6	0, 1	0	1	2	1	2	0, 1, 4	1	2	2	13, 3	1	V-920	5.7	67	2	0	1	0	1	0	0	1	2	2	2	2	0	1	1	1	1	1	2, 8	0	2	10
28	0	0	5	4	5	7	1	0	2	2	3	0	0, 1	1	0	2	5	1		5.1	50	0	6	0	0	0	0	0	0	0	0	0	0	0	0	0	0	0	0	8	0	4
38	0	1	4	4	4	6	1	0	0	1	1	2	0, 1,3, 4	2	1	1	7	0	DCR1001	5.2	62	0	2, 4	1	1	1	1	1	1	1	1	1	1	0	1	1	1	1	1	2 ,7, 8	0	2	12
32	0	1	5	4	6	8	3	0	1	2	0	0	0, 1, 2,3, 4	2	2	0	1	1		4.1	65	0	0,3	0	1	0	0	0	0	1	0	0	2	2	2	1	0	2	2	0,1, 8	0	2	15
30	0	0	6	5	8	5	3	1	1	1	2	0	0,3,5	1	2	0	1	1		5.2	57	1	0	0	1	1	1	0	1	0	0	1	1	0	0	1	0	1	1	1	0	3	12
30	1	0	6	4	7	6	0	1	2	2	2	1	0, 1, 2,3	1	1	0	5	1	Suntem 303	5.7	75	1	0	0	1	0	0	0	1	0	0	1	0	0	0	1	0	0	1	0	0	2	9
26	1	0	6	6	7	5	1	2	1	1	1	1	0, 1	1	2	1	5	0		6	72	0	4	0	0	0	0	0	1	1	1	1	0	0	0	1	0	1	2	0	0	4
44	1	1	7	5	20	5	1	0	2	2	1	1	0, 1, 2,3	1	1	0	5	1	Gnatus	5.3	61	0	4	1	1	0	1	0	1	1	0	0	0	0	0	1	0	0	1	0	0	3	30
28	0	1	6	6	8	6	3	1	1	2	2	1	0, 1, 2,3, 4,5	2	2	1	1, 4	1	Electric chair	5.3	72	1	0,6	0	0	1	1	0	1	1	0	0	1	1	1	1	1	1	1	0	1	2	5
33	1	1	6	8	7	6	1,	1	2	2	2	0	0, 1, 2, 4	0	2	1	5	1	Fosham	5.6	70	2	9	0	0	0	0	0	0	0	0	0	0	0	0	0	0	0	0	0	0	4
30	1	1	6	6	4	5	0	1	0	1	3	0	0, 1, 2,3,5	0	2	0	1	1	Anle	5.8	78	2	0	1	1	1	1	0	1	1	0	1	1	1	2	1	1	2	2	0, 7	1	2	13
30	0	0	4	6	5	5	3	1	2	2	0	1	0, 1	1	1	0	1	0		5.3	60	0	0,3	0	1	0	0	0	0	1	0	0	0	0	0	0	0	0	1	0, 6	0	2	18
27	0	1	6	4	3	6	1	1	2	2	2	1	0, 1, 2	0	1	0	5	1		5.3	62	0	0	0	0	0	0	1	0	0	0	0	0	0	0	1	0	0	1	1	0	4
28	0	1	6	4	5	5	1	2	0	2	2	0	0, 1,5	1	2	1	5	0	Anle	5.3	61	0	6	0	1	0	0	0	0	0	0	0	0	0	0	0	0	0	1	0, ,2, 3,4,5,6, 7, 8,	0	4
33	0	1	6	4	5	5	1	0	2	1	2	1	0, 1, 2,3, 4	2	2	2	1	1	ostem	5.4	52	0	0	0	0	0	0	0	0	0	0	0	0	0	0	0	1	1	1	9	0	4
33	0	1	6	5	2	8	1	2	1	1	3	0	0, 1, 2	1	1	0	5	1	Anle AL 388SD	5.2	66	0	1	0	1	0	0	0	0	0	0	1	1	0	0	0	0	1	1	0	1	3	15
30	1	1	6	5	15	8	3	1	1	1	1	0	0, 1	1	1	0	5	0	Alson	5.3	64	0	0	0	1	0	0	0	0	1	0	0	2	0	0	0	0	0	1	1	0	2	15
28	1	0	6	5	4	6	0, 1	1	1	1	3	1	0, 1, 2,3, 4	2	2	2	13	1		5.9	70	2	0	1	1	1	1	0	1	1	1	1	0	0	1	1	1	1	1	0	0	4
29	0	1	6	5	10	5	3	1	2	2	1	0	0, 1	0	1	0	5	1		5	59	0	0, 4	0	1	0	0	0	0	0	0	0	0	0	0	0	0	0	1	2	0	2	13
26	1	0	5	5	6	6	3	1	2	2	2	1	0, 1,3	0	2	0	5	0	A-dec	5.5	55	0	4	1	1	0	1	0	1	0	0	0	0	0	0	0	0	0	0	2	0	4
34	1	1	7	11	3	7	3	1	1	1	3	1	0, 1, 2	1	2	0	5	0	Hager 698	5.5	63	0	0	0	0	0	0	0	0	0	0	0	0	0	1	0	0	0	1	0	0	4
30	1	1	5	8	7	6	0	0	2	1	3	1	0, 1	1	1	2	5	0		5.4	70	0	0	0	0	0	0	0	0	0	0	0	0	0	0	0	0	2	2	1	0	2	3
25	1	0	5	3	5	6	1	1	1	2	1	2	0, 1,5	1	2	1	5	1		5.6	52	0	6	0	1	0	0	0	0	0	0	0	0	0	0	0	0	0	0	9	2	4
52	1	1	6	6	12	5	1	0	1	2	3	1	0, 1, 2,3	1	2	1	5	1	Azux yfb2000	5.8	74	0	2,3	0	0	0	0	0	1	2	0	2	0	0	0	0	0	0	1	2, 8	0	2	15
55	1	1	6	5	9	6	3	0	0	2	3	1	0, 1, 2, 4	2	2	1	1	1	Suntem307	5.1	78	0	0	0	0	0	0	0	0	0	0	2	2	0	0	0	0	0	0	2, 8	0	2	10
30	1	1	2	5	8	6	0, 1	1	2	2	3	0	0, 1, 2, 4	2	2	2	5	1	SUNTEM	5.5	85	0	0	0	0	0	1	0	0	0	0	1	1	0	0	0	0	0	1	0	0	2	25
27	1	1	5	6	5	6	0, 1	1	1	2	2	0	0, 1, 2,3, 4	0	2	0	13, 3, 15	1		5.5	73	0	1	1	0	1	1	0	1	2	0	0	0	0	1	1	1	1	1	0	1	2	5
25	0	0	6	5	5	5	1	1	1	1	1	1	0, 1, 2	0	1	0	5	1		5.3	44	0	0, 1	0	1	0	0	0	0	0	0	0	1	0	0	0	0	1	1	2	0	2	14
50	1	1	2	6	10	5	3	2	1	2	3	0	0, 1, 2,3	0	2	1	5	1	Belmond	5.6	56	0	0	0	0	0	0	0	1	0	0	0	1	0	1	0	0	0	1	8	0	2
29	0	1	2	4	2	6	1	0	1	2	2	2	0, 1,3	1	0	2	5	1		5	54	0	0	0	0	0	0	0	0	0	0	0	2	1	0	0	0	2	0	0	0	2	6
27	0	0	6	4	4	5	1	1	2	2	2	0	0, 1, 2	0	1	0	1	1		5.3	60	0	2, 4	2	1	1	1	2	0	0	0	0	0	0	0	1	0	0	1	0,1	0	2	13
29	0	1	6	4	3	6	1	1	1	2	3	0	0, 1, 2,3,5	1	2	2	5	1	Hager dental chair	5.1	62	0	0	0	1	0	0	0	0	0	0	0	0	0	0	0	0	0	0	2, 7	0	3	15
27	0	0	4	4	4	5	1	1	2	1	2	0	0	1	2	1	1	1		5	48	0	1	0	1	0	0	0	0	0	0	0	0	0	0	0	0	0	0	1	0	2
29	1	0	6	5	5	7	1	1	2	2	3	0	0, 1	0	2	0	5	0	LH	5.5	84	0	0	1	0	1	0	0	0	0	0	0	0	0	0	0	0	0	1	1	0	2	15
27	0	1	7	5	7	5	1	1	0	1	3	0	0, 1,3, 4	1	2	2	5	1	A07	5.4	55	2	3, 4	1	1	0	0	0	0	1	0	0	0	0	0	0	0	0	2	0	0	2	12
29	0	1	6	6	2	7	1	1	2	2	3	0	0, 1, 2,3, 4,5	2	0	0	5	0	LH3500	5.11	46	0	0	0	0	0	0	0	0	0	0	0	1	0	0	0	0	0	1	9	0	2	12
25	0	1	3	12	5	6	1	1	2	2	0	0	0, 1, 2	0	2	0	5	0		5.3	60	0	0	0	0	0	0	0	0	0	0	0	0	0	0	0	0	0	0	9	0	2	11
25	0	0	5	5	3	8	1	1	2	2	1	0	0, 1	0	1	0	5	0		5.3	48	1	0	0	0	0	0	0	0	1	0	1	1	1	2	1	1	1	1	1	1	2	15
30	0	1	6	5	4	6	1	2	0	2	3	0	0, 1,5	1	1	1	1	1		5.4	58	0	3, 4	0	1	0	0	0	0	0	0	0	1	0	0	0	1	0	1	2	0	2	22
58	1	1	6	7	10	6	1	1	1	2	3	1	0, 1, 2,3	1	2	1	1	1	Ajux	5.9	75	0	0	0	0	0	0	0	0	1	1	0	0	0	0	0	0	0	2	2, 8	0	2	8
24	0	0	5	2	2	8	3	1	0	1	3	0	0, 1	0	2	0	1	0		5.5	60	0	0	0	1	0	0	0	0	0	0	0	1	0	0	0	0	0	1	0,1	0	2	14
55	1	1	6	8	13	5	3	1	0	2	3	1	0, 1, 2,3	1	2	1	5	1	Anlay	5.6	78	0	0	0	0	0	0	0	0	0	2	2	1	0	0	0	0	0	0	0,2	0	2	12
52	0	1	6	5	6	7	3	1	0	2	3	1	0, 1, 2	0	2	1	4	1	Morita	4.8	60	0	0	0	0	0	0	0	0	0	0	2	0	0	0	0	0	0	0	2	0	4
32	1	0	6	5	5	7	3	1	2	2	3	1	0, 1, 2,3	0	1	1	5	1	SUNTEM303	5.8	70	0	0	0	0	0	0	0	0	0	0	1	1	0	0	0	0	0	1	0,1	0	2	1
29	1	1	2	1	3	5	1	0	0	2	0	0	0, 1,3, 4	1	1	1	5	1	lh 3600	5.1	65	0	1	1	1	1	1	0	1	1	1	1	1	0	1	0	0	1	1	2	0	2	12
30	0	1	6	6	8	7	1	1	2	2	2	1	0, 1, 2,3	0	2	0	5	1	Osstem	5.4	67	0	0	1	0	0	0	1	1	1	0	1	0	0	0	0	0	1	1	9	0	4
28	0	1	7	5	6	6	1	0	2	2	3	0	0, 1	0	2	0	5	1	Suntem	5.3	55	0	2	2	2	2	2	2	2	2	1	1	0	0	0	0	0	0	2	0	2	4
25	1	0	6	5	8	5	3	1	1	1	1	1	1	0	2	0	5	1		5.5	60	0	0	1	0	1	1	0	0	2	0	2	2	0	0	0	0	0	1	9	0	4
26	1	1	6	5	7	8	3	0	2	2	3	0	0, 1, 2	0	1	0	5	1		5.7	65	0	0	1	1	0	0	0	1	1	0	1	0	0	0	0	0	0	1	2	0	2
24	0	0	6	4	5	6	3	0	2	2	2	0	0, 1	0	1	0	5	1	Suntem	5.3	50	1	0	2	0	1	1	0	0	1	0	1	1	0	1	0	0	1	1	0,1	0	2	7
26	0	1	2	4	4	6	3	0	1	1	1	1	0, 1	0	2	0	1	0		5.5	63	0	4	1	2	1	1	1	0	0	0	0	1	1	1	1	1	1	2	0	0	4
27	1	0	6	4	5	6	0	1	1	2	2	0	0, 1	0	1	0	5	1		5.2	50	0	0	1	1	1	1	1	1	1	1	0	0	0	0	0	1	1	1	9	2	4
25	0	0	6	4	5	8	1	0	0	1	2	0	0, 1	0	2	0	5	1		5.1	55	0	0	1	1	1	1	0	0	0	0	0	0	0	0	0	0	0	1	9	2	4
28	1	0	7	6	7	7	0, 1	0	0	0	3	0	0, 1	0	2	0	5	1		5.8	65	0	1	2	2	1	1	1	1	1	1	1	1	0	0	1	1	1	1	9	0	4
32	0	1	6	6	5	6	1	1	1	2	3	0	0, 1	0	1	0	5	1		5.3	62	0	4	1	1	1	1	1	1	2	0	0	0	1	0	0	0	0	1	1	0	2	10
26	1	0	6	4	10	7	0, 1	0	0	1	1	1	1	0	1	0	5	1		5.3	55	0	0	1	1	1	1	0	0	0	0	0	0	0	0	0	0	0	2	0	0	4
30	0	1	7	6	8	6	1	0	2	2	3	1	0, 1, 2	0	1	0	5	1		5.5	58	0	0	1	1	1	1	0	0	0	0	1	1	1	1	1	1	1	2	0	0	4
22	1	0	1	2	5	5	1	1	1	1	0	0	0	0	2	0	5	0		5.7	72	0	1	0	0	0	0	0	0	0	0	0	0	0	0	0	0	0	0	0	2	4
30	0	1	5	5	4	8	1	0	1	1	3	2	0, 1,3	2	0	1	4	1		5.1	52	2	6	1	1	0	0	0	0	0	0	1	0	0	0	0	0	0	1	7	1	2	1
27	0	0	5	6	8	7	1	1	1	1	2	1	0, 1, 2,3, 4,5	1	1	1	4	0		5.3	60	0	0	1	1	0	1	1	0	0	1	0	1	1	1	2	2	2	2	0	0	3	12
55	1	1	7	8	20	6	1	1	1	2	1	0	0, 1, 2,3	1	2	2	5	1	Suntem	5	66	0	0	0	0	0	0	0	0	0	0	0	0	0	1	0	0	0	1	7, 8	0	2	30
30	1	0	7	10	20	5	1	0	1	1	3	0	0, 1, 2,3, 4	2	2	2	1, 4	1	Nlay	5.4	70	0	5	1	1	1	0	0	0	1	0	0	1	1	2	0	0	2	2	0	0	2	5
47	1	1	6	10	15	6	0, 1	1	0	0	2	0	0, 1	0	2	1	1, 4	1	China	5.2	66	1	1,3	0	0	0	0	0	1	1	0	0	1	1	1	1	0	0	1	0, 7	1	2	26
50	0	1	5	7	10	7	3	0	0	2	1	0	0, 1, 2	1	2	1	1, 4	1	Nlay	5.2	60	0	0	0	0	1	0	0	1	1	0	0	1	1	0	0	0	0	0	0, 7, 8	0	2	30
27	1	0	5	3	2	8	0, 1	1	1	1	0	0	0, 1, 2	1	2	1	5	0		5.5	64	0	2, 4	0	1	0	0	0	1	0	0	0	2	0	0	2	0	1	1	9	0	4
27	1	1	6	7	5	7	3	1	2	1	2	0	0, 1,3,5	0	2	1	5	1	Chinese	5.6	67	0	0, 6	0	1	0	1	0	1	0	0	1	1	0	0	1	0	1	1	6	0	2	17
32	1	1	6	5	5	7	0, 1	1	2	2	3	1	0, 1, 2,3	1	1	1	5	1	Suntem 303	5.1	74	0	0	0	0	0	1	0	1	0	0	0	0	0	0	0	0	0	0	0	0	4
31	1	1	5	6	5	6	0, 1	1	2	2	2	1	0, 1, 2,3	1	1	0	5	1	Anlay	5.11	78	0	0	0	0	0	0	0	0	0	0	0	0	0	0	0	0	0	0	0	0	4
32	1	1	6	5	5	6	0, 1	1	2	2	2	0	0, 1, 2,3	0	1	0	5	1	suntem307	5.8	65	0	0	0	1	0	0	0	0	1	0	0	0	0	0	0	0	0	0	0	0	4
29	1	0	6	5	6	7	0, 1	0	2	2	2	1	0, 1, 2,3,5	1	1	0	1	1	Morita	5.1	94	0	0	0	1	0	0	0	1	0	0	0	0	0	0	0	0	0	0	9	0	4
34	1	1	6	5	5	6	3	1	2	2	2	1	0, 1, 2,3	0	1	0	1	1	Azux	6.1	90	0	0	0	1	0	0	0	0	0	0	0	0	0	0	0	0	0	1	0	0	2	5
28	1	0	6	5	6	7	0, 1	1	1	2	2	1	0, 1, 2,3	0	1	0	5	1	Osteem	5.1	78	0	0	0	0	0	0	0	0	0	0	0	0	0	0	0	0	0	1	0	0	2	5
30	1	0	6	5	5	6	1	1	1	2	2	1	0, 1, 2,3	0	1	0	5	1	Suntem 303	5.7	67	0	0	0	0	0	0	0	1	1	0	0	0	0	0	0	0	0	1	0	0	4
28	0	0	4	5	6	5	3	1	1	1	2	0	0, 1, 2,3	0	1	1	1	1		5.2	62	0	0	0	0	0	0	0	0	0	0	0	0	0	0	0	0	1	1	0	0	3	12
30	1	0	6	5	10	6	0, 1	1	2	2	2	1	0, 1, 2,3	0	1	0	5	1	China brand	5.4	78	0	0	0	0	0	0	0	0	0	0	0	0	0	0	0	0	0	1	9	0	4
31	1	1	6	10	15	6	3	1	1	2	3	0	0, 1, 2,3,5	1	2	0	5	1	Suntem	5.5	87	0	0	0	0	0	0	0	0	0	0	0	0	0	0	0	0	0	1	0	0	4
45	0	1	5	4	10	5	3	0	0	2	3	0	0, 1, 2	1	1	0	5	1	Suntem	5.5	73	0	1	1	0	0	1	0	0	2	0	0	1	1	1	1	0	1	2	1,2, 8	0	2	5
30	1	1	5	4	5	5	1	0	2	1	3	1	0, 1	0	1	0	5	1	AJ10	5.6	90	0	0	0	0	0	0	0	0	0	0	0	0	0	0	0	0	0	0	9	0	4
30	1	0	6	4	5	6	3	0	2	2	2	1	0, 1, 2	1	1	0	5	1	Suntem 307	5.8	65	0	0	0	0	0	0	0	0	0	0	0	0	0	0	0	0	0	0	0	0	4
28	1	0	6	5	10	8	0, 1	0	1	1	3	0	0, 1	1	2	0	5	1	Suntem St d303	5.11	65	0	0	1	0	1	1	0	1	1	1	0	0	0	0	1	1	1	1	0	0	4
25	0	1	6	4	6	7	1	0	2	2	2	0	0, 1	0	2	0	5	1		5.6	55	0	0	1	1	2	2	1	1	1	1	1	1	0	0	1	1	0	1	0	0	4
27	0	0	6	5	7	6	3	0	2	1	2	0	0, 1	0	2	0	5	1		5.4	53	0	0	1	0	1	1	0	0	0	0	0	0	0	0	0	0	0	1	1	0	3	9
26	1	0	6	5	5	7	0, 1	0	1	1	2	0	0, 1	0	1	0	5	1		5.8	60	0	0	1	1	1	1	0	0	0	0	1	0	0	0	0	0	0	1	9	0	4
26	0	0	6	4	10	6	1	0	2	2	1	0	0, 1	0	1	0	5	1		5.5	55	0	0	1	1	2	2	0	2	1	0	1	0	0	0	0	0	0	2	9	0	4
32	1	1	7	8	10	6	3,	1	1	1	2	0	0, 1, 2	1	1	2	5	1	Sunteem	6	6	0	6	0	0	0	0	0	0	0	0	0	0	0	0	0	0	0	0	7, 9	0	4
25	0	0	6	4	6	7	3	0	1	2	2	0	0, 1	0	1	0	5	1		5.4	57	0	0	1	0	1	1	0	0	0	0	0	1	0	0	0	0	0	0	9	0	4
28	1	1	3	5	3	6	3	1	1	2	1	0	0, 1	1	1	1	5	0		5.7	60	0	3	2	1	1	1	1	1	1	1	1	1	0	0	1	0	1	2	0,2	0	2	6
30	1	1	6	5	5	6	3	1	2	2	3	1	0, 1, 2,3	0	1	0	5	1	SUNTEM 307	5.4	72	1	0	0	0	0	0	1	1	1	0	0	0	0	0	0	0	0	1	0,2	0	2	5
26	1	0	6	4	6	7	0	0	1	2	2	0	0, 1	0	2	0	5	1		5.5	52	0	0	1	1	0	1	0	0	0	0	0	0	0	0	0	0	0	0	9	0	4
27	0	1	6	4	5	7	3	0	2	2	2	0	1	0	1	0	5	1		5.6	57	0	0	2	1	1	2	0	1	1	0	1	1	0	0	0	0	0	0	9	0	4
27	1	0	6	6	8	7	0, 1	0	1	1	3	0	0, 1	0	1	0	5	1		5.7	55	0	0	1	1	2	2	2	2	0	0	0	0	0	0	0	0	0	0	9	0	4
28	1	1	7	6	8	7	1	0	2	2	3	0	0, 1, 2,3	0	1	0	5	1		5.7	58	0	0	1	1	2	2	0	0	1	0	1	0	0	1	0	0	0	1	9	0	4
30	1	1	6	5	5	6	1, 3	0	2	2	2	1	0, 1, 2	0	1	1	5	1	suntem307	5	60	0	6	0	0	0	0	0	0	0	0	0	0	0	0	0	0	0	0	0	0	4
25	0	0	6	5	8	7	1	0	2	2	2	0	0, 1,3	0	1	0	5	1		5.3	50	0	0	1	1	1	0	0	0	0	0	2	0	0	0	0	0	0	1	9	0	4
25	1	0	6	4	10	6	1	0	1	1	1	0	0, 1	0	2	0	5	1		5.6	62	0	0	1	1	0	1	0	1	1	0	0	0	0	0	0	0	0	0	9	2	4
28	0	1	7	7	8	7	1	0	2	2	2	0	0, 1, 2,3	0	1	0	5	1		5.2	48	0	0	1	1	0	0	0	0	0	0	0	1	1	0	0	0	0	0	1	0	3	8
26	1	1	6	5	9	6	0, 1	1	1	2	2	0	0, 1	0	2	0	5	1		5.8	55	0	0	1	2	1	0	0	0	0	0	0	1	0	0	0	0	0	0	9	0	4
28	0	1	6	7	10	7	1	1	2	2	3	0	0, 1, 2	0	2	0	5	1		5.3	58	0	2, 4	1	2	1	1	1	2	0	0	0	0	0	0	0	0	0	0	1	0	2	10
31	1	0	6	5	5	6	3	1	2	2	2	0	0, 1, 2	0	1	0	5	1	Suntem305	5.9	60	0	6	0	0	0	0	0	0	0	0	0	0	0	0	0	0	0	0	0	0	4
30	0	0	7	7	10	7	3	1	2	2	3	0	0, 1	0	1	0	5	1		5.8	60	0	0	1	1	1	1	0	1	1	0	0	0	0	0	0	0	0	2	0	2	4
25	0	1	6	3	4	5	1	1	2	1	1	2	0, 1	0	1	0	1	0		5.4	59	0	0	1	0	0	0	2	0	1	1	0	1	0	1	2	0	2	2	0	0	3	12
35	1	1	6	5	8	5	3	1	2	2	2	1	0, 1, 2,3	1	2	1	5	1	Morita	5.6	79	0	0	0	0	0	0	0	0	0	0	0	0	0	0	0	0	0	2	0	0	4
28	1	0	6	5	5	5	3	1	1	2	3	1	0, 1	0	2	0	5	0	Hirol	5.6	60	0	4	1	1	0	1	0	1	0	0	1	0	0	0	0	0	1	0	1	0	2	18
30	0	1	6	8	6	8	3	1	2	2	3	0	0, 1, 2, 4	1	1	0	13	0	movable	5.1	78	0	0	0	0	0	1	0	0	1	0	0	1	0	0	0	0	0	1	0, 9	3	4
28	1	0	6	5	5	7	1	1	2	2	3	0	0, 1	0	2	0	5	0	LH	5.5	85	0	0	1	0	1	0	0	0	0	0	0	0	0	0	0	0	0	0	0,1	0	2	15
25	0	0	6	8	50	6	1	1	1	1	1	1	0, 1	0	1	1	1	0		5.1	50	0	2	0	1	0	0	0	0	1	1	0	0	0	0	0	0	0	1	0	0	4
28	1	1	6	7	10	5	3	0	1	1	3	0	0, 1, 2	0	1	1	5	1	Zian	5.8	84	0	0	1	0	0	0	0	0	1	1	0	0	0	0	0	0	2	1	2,	1	2	12
30	0	0	6	6	30	5	3	1	1	1	1	0	0, 1	0	2	0	5	1		5	43	0	6	1	1	1	1	1	1	1	1	1	1	2	0	0	0	0	0	1	0	2	16
27	1	1	6	6	10	5	1	2	2	1	1	0	0, 1	0	1	0	1	0		5.3	55	0	0	0	0	0	0	0	0	0	0	0	0	0	0	0	0	0	1	8	0	4
26	0	1	6	3	7	6	1	1	1	2	2	1	0, 1, 2,3, 4	1	1	2	5	1		5.1	58	0	1	1	1	0	0	0	1	1	1	0	2	0	0	0	0	0	1	6	0	3	12
25	1	0	6	4	5	5	1	0	2	1	1	0	0, 1	0	2	0	1	1		5.1	75	0	1	1	1	0	1	0	1	1	0	1	1	0	0	0	0	1	1	9	0	4
28	0	0	6	6	8	6	1	1	1	1	2	2	0, 1, 2,5	1	2	1	1	1		5.3	64	0	1, 4	1	1	1	1	2	1	1	1	0	1	0	1	1	0	1	2	2	0	2	15
28	1	0	6	8	10	6	3	2	2	2	1	0	0, 1, 2,3, 4	2	1	2	5	1		5.6	63	0	0	0	0	0	0	0	0	0	0	0	0	0	0	0	0	0	0	9	0	4
50	0	1	6	4	6	5	1, 2	1	2	2	1	0	0	0	1	0	1	1		5.3	60	0	0	0	1	1	1	0	1	0	1	0	1	0	1	0	1	0	1	7	0	2	8
40	0	1	5	5	7	5	1	0	1	2	1	0	0	1	1	0	1	1		5.4	68	0	0	0	1	1	1	1	0	0	1	0	1	1	0	1	1	1	0	8	0	4
40	1	1	5	5	10	5	0, 1	0	2	2	1	0	0	0	1	0	1	1		5.5	50	0	0	0	0	0	1	1	1	1	0	1	0	0	0	0	1	1	1	8	0	4
56	1	1	5	5	8	5	0	0	2	2	1	0	0	0	1	0	1	1		5.1	67	0	0	0	0	0	1	1	1	0	0	0	1	1	1	1	0	0	1	0	0	4
45	1	1	5	6	8	5	0	1	2	2	1	0	0	0	1	0	1	1		5.3	66	0	0	1	1	0	1	1	1	0	1	1	1	1	1	0	1	1	0	0, 7, 8	0	4
54	1	1	6	5	10	5	0	0	2	2	2	0	0	1	1	0	1	1		5.7	68	0	0	0	0	0	1	1	1	0	0	0	1	1	1	0	0	0	1	0, 7	0	4
25	0	0	6	4	4	7	1	1	1	0	1	0	0, 1	0	1	1	5	0		5.2	61	1	1	0	1	0	0	0	0	0	0	0	1	0	0	0	0	1	0	1	0	2	10
29	0	1	6	8	5	6	3	1	2	2	3	1	0, 1, 2,3	1	2	0	5	0	LH 3500	5.2	60	0	0	0	0	0	0	0	0	0	0	0	0	0	0	1	0	0	1	2	0	2	11
25	0	1	6	7	2	8	1	1	1	1	2	0	0, 1	1	1	0	5	1		5.3	65	0	9	1	1	0	0	1	0	1	0	0	1	0	0	0	0	0	1	0	0	4
25	0	1	6	6	5	8	1	1	1	1	2	0	0, 1	1	2	1	5	1	Sunten	5.4	65	0	0	0	0	0	0	1	0	0	0	1	1	0	0	1	0	0	1	0	0	2	9
24	0	0	6	4	4	8	3	2	2	2	2	0	0, 1, 2,3	0	2	0	1	0	Suntam	5.1	42	0	0	0	0	0	0	0	0	0	0	0	0	0	0	0	0	0	1	0	0	2	8
25	0	0	6	6	3	8	1	1	1	1	2	1	0, 1, 2	1	1	0	1, 5	1	Suntem	5.3	53	0	1,3	0	0	0	0	0	0	1	0	0	1	0	0	1	0	0	1	0	0	2	3
24	0	1	6	6	4	8	3	2	2	2	2	0	0, 1, 2,3, 4,5	1	2	0	4	1	Suntem	5.3	47	0	2	1	1	0	0	0	0	0	0	0	0	0	0	0	0	0	0	0	0	4
24	0	0	6	6	2	8	1	0	0	1	2	1	0, 1	1	1	0	1	0	suntem	5.2	56	1	3	1	0	0	1	0	0	1	0	0	1	0	1	0	0	1	2	0	0	2	5
25	0	0	6	6	5	6	3	0	2	1	1	0	0, 1, 2,5	0	1	0	1	0		5.6	70	0	0	0	0	0	0	0	0	0	0	0	0	0	0	0	0	0	1	9	0	3	10
27	0	1	6	7	12	5	1	1	2	2	2	0	0, 1	0	2	0	13	1		5.2	70	0	1	0	0	0	0	0	0	0	0	0	2	0	0	2	0	0	2	0,1	0	2	14
38	0	1	6	4	2	6	1	1	0	1	3	0	0, 1, 2	1	1	0	1	1	cx	4.1	48	2	0	1	0	0	0	0	0	1	0	0	1	0	2	2	0	2	1	9	0	2	1
28	0	1	3	4	3	6	1	0	2	1	1	0	0, 1	0	2	0	5	0		4.11	72	0	0	1	1	1	1	0	0	1	1	0	0	0	0	1	0	0	1	1	0	2	11
32	1	1	5	6	4	6	0, 1	2	1	1	1	1	0, 1, 4	2	2	1	3	0		5.8	66	2	1	1	1	1	1	1	1	1	1	1	1	1	1	1	1	1	1	2	0	2	5
25	0	0	6	3	3	5	1	0	1	2	1	1	0, 1	1	2	1	1	0		5.3	67	0	0	0	0	0	0	0	0	0	0	0	0	0	0	0	0	0	0	9	0	4
28	1	1	5	4	4	7	1	1	2	1	2	1	0, 1, 2,3, 4	2	1	1	13	1	DCR1001	5.6	68	0	0	1	1	1	1	1	1	1	1	1	1	0	1	1	2	2	2	0	0	4
24	1	1	6	3	4	5	1	1	2	2	1	0	0, 1, 2	2	2	0	1	0		5.7	74	0	0	0	0	0	0	0	0	0	0	0	0	0	0	0	0	0	0	0	0	2	12
31	1	0	5	5	8	5	3	1	2	2	3	2	0, 1, 2,3,5	1	2	0	5	1	Morita	5.3	77	1	0, 1, 2,3	0	1	0	0	0	1	1	0	0	0	0	0	0	0	0	1	0,2	0	4
45	0	1	6	4	7	7	3	1	0	2	2	1	0, 1, 2	1	2	1	5	1	Morita	5.5	67	0	0	0	0	0	0	0	1	1	0	0	0	0	0	0	0	0	1	0	0	4
28	1	0	6	7	4	6	3	1	2	1	3	1	0, 1, 2,3	1	1	0	5	0	Foshan	5.5	65	0	0	0	0	0	0	0	0	0	0	0	0	0	0	0	0	0	0	0	0	4
30	0	1	3	5	4	6	1	2	2	1	2	0	0, 1, 2,3, 4	1	1	2	5	1		5.2	45	0	0	0	1	1	0	0	0	0	0	0	1	0	0	1	1	1	1	1	0	2	15
30	0	1	5	4	3	5	3	1	1	2	3	0	1	0	1	1	1, 5	0	Suntem	5.2	48	0	6	1	2	0	0	2	1	1	0	0	0	0	0	0	0	0	0	9	0	4
26	0	1	3	3	5	8	1	1	2	1	1	1	0, 1, 2	0	1	1	5	0		5.25	53	0	2	1	1	1	1	1	1	1	1	1	1	0	1	0	1	1	1	0	0	1	5
34	0	1	4	2	4	5	3	1	1	2	3	0	0, 1	1	1	1	5	1	Suntem	5.1	62	0	0	0	0	0	0	0	0	2	0	0	0	0	0	1	0	0	2	0	0	4
30	1	1	6	6	4	7	3	1	1	2	3	0	0, 1,3	0	1	0	5	0	anle 398BB	5.2	55	0	0	0	0	0	0	0	0	0	0	0	1	0	0	0	0	0	0	9	0	2	15
54	1	1	7	12	20	6	1	2	2	2	1	0	0, 1	1	1	1	5	1	Suntem	5	60	1	1,3	2	1	0	0	1	1	2	1	0	0	1	1	1	0	0	0	0, 8	0	2	20
25	0	0	6	6	22	5	3	1	2	1	3	0	0, 1	0	2	1	1	0		4.11	42	0	4	1	2	1	1	1	1	1	1	1	1	0	0	0	0	0	1	0	0	4
30	1	1	7	6	10	5	1, 3	0	1	1	3	0	0, 1, 2,3	0	1	1	5	0	China	5.5	70	1	0	0	0	0	0	0	1	1	0	0	0	1	1	0	0	0	0	9	0	2	10
29	1	0	6	6	8	7	3	1	1	2	1	1	0, 1, 2	1	1	0	5	0		5.7	76	0	0	0	0	1	0	0	0	1	0	0	0	0	0	0	0	1	1	1	0	2	14
33	0	1	5	4	5	6	3	2	2	2	2	1	0, 1, 2	1	1	2	5	0	Nlay	5.2	63	0	6	0	0	0	0	0	0	0	0	0	0	0	0	0	0	0	0	0	0	4
32	0	1	7	5	7	5	1	0	2	2	1	1	0, 1, 2	0	1	1	1	0	Suntem	5.3	63	0	0	0	0	0	0	0	0	0	0	0	0	0	0	0	0	0	0	0	0	4
39	1	1	6	6	6	6	3	2	2	2	2	1	0, 1, 2, 4	2	2	1	5	1	Suntem	5.7	76	0	0	0	0	0	0	1	0	0	0	0	0	0	0	0	0	0	0	6	0	4
30	1	0	6	8	10	7	3	0	1	1	2	0	0, 1, 2,3, 4	1	2	1	5	1	anle	5.8	77	0	1, 2	0	0	0	0	0	1	1	0	0	1	0	0	0	0	0	1	0	0	2	4
50	1	1	6	6	12	6	3	2	2	2	2	1	0, 1, 2,3, 4	2	2	0	5	1	Osteem	5.1	72	0	0	0	0	0	0	0	1	1	0	0	0	0	0	0	0	0	0	8	0	2	10
52	1	1	6	8	7	6	3	2	2	2	3	1	0, 1, 2, 4	1	2	1	5	1	Azux	5.8	75	0	0	0	0	0	0	0	0	0	0	2	0	0	0	0	0	0	0	8	0	4
45	1	1	6	6	15	5	3	2	2	2	3	2	0, 1, 2,3	2	1	0	5	1	Foshan CX 9000	6	75	1	0	0	1	0	0	0	1	1	0	0	0	0	0	0	0	0	0	0	0	2	20
31	1	1	3	4	2	8	1	1	1	1	1	1	0, 1,5	0	1	0	5	1		5.4	75	0	0	0	0	0	0	1	0	0	0	0	1	0	0	0	0	1	1	9	0	2	19
34	1	1	6	9	5	6	0	1	1	1	3	0	0, 1, 2,3	0	1	1	5	1	Platino	5.7	71	0	6	1	0	0	0	1	1	1	0	0	1	0	0	0	0	0	1	8	0	2	7
60	1	1	6	5	7	5	0	0	1	2	1	0	0	1	1	0	1	1		5.2	66	0	0, 1,3	1	1	1	0	1	1	1	1	1	0	0	0	1	1	1	0	7	0	4
59	0	1	6	5	6	5	3,	0	2	2	1	0	0	0	1	0	1	1		5.2	62	0	0	2	1	1	1	0	1	1	1	0	1	1	1	2	1	1	0	7, 8	0	4
54	1	1	6	5	8	5	0	0	2	2	2	0	0	0	1	0	1	1		5.4	90	0	0	2	2	1	1	0	1	1	0	0	0	1	1	0	1	1	1	8	0	4
25	0	1	6	5	7	6	1	1	2	2	1	1	0, 1, 2	0	2	0	5	0		5.3	66	0	1	0	0	1	0	0	0	0	0	0	1	0	0	1	0	1	2	0,1	1	2	3
25	0	1	6	7	15	5	1	1	2	2	1	1	0, 1	0	2	0	5	1		5.2	63	0	6	0	0	0	0	0	0	0	0	0	1	0	0	2	0	0	0	0	0	4
68	1	1	6	5	8	5	0	0	2	2	1	0	0, 1	0	1	1	1	1		5	81	0	0	1	1	1	1	0	2	0	2	2	2	2	1	1	1	0	0	7	1	4
45	1	1	6	5	8	5	0, 3	2	0	2	3	0	0	0	1	0	1	1		5.1	82	0	0	0	1	0	1	1	0	1	1	1	1	0	1	1	0	1	1	0, 7, 8	0	4
29	0	1	6	6	9	6	1	1	2	2	3	0	0, 1, 2	0	1	0	5	1	anle	5.6	52	0	0	1	1	1	1	0	0	0	0	1	1	0	1	1	0	1	1	0	0	4
32	1	0	7	5	10	6	0, 1	1	1	1	3	0	0, 1	0	2	0	5	1		5.5	60	0	0	0	0	1	1	0	1	0	0	1	1	0	1	0	0	0	1	9	0	4
28	1	0	6	6	12	5	0, 1	1	0	1	1	0	1	0	1	0	5	1		5.7	62	0	0	1	0	1	1	0	1	1	0	1	0	1	1	0	0	0	1	9	0	4
26	0	1	6	4	10	6	3	0	2	2	1	0	0, 1	0	2	0	5	1		5.4	50	0	0	0	0	1	1	0	0	0	0	0	1	0	0	0	0	0	0	9	0	4
24	1	0	6	5	5	8	3	1	2	2	2	0	0, 1	0	2	0	5	1		5.3	48	0	0	0	0	1	0	0	0	0	0	1	1	1	0	0	0	0	2	0	0	4
27	1	0	3	6	10	5	0, 1	0	0	2	2	1	0, 1, 2	0	2	0	5	1	AL-398AA-1	5.1	84	0	2, 4	1	1	1	1	0	1	1	0	1	1	0	0	1	0	0	1	0,1	0	2	16
27	0	0	6	5	5	7	3	0	2	2	2	0	0, 1	0	1	0	5	1		5.7	60	0	0	0	0	0	1	0	1	1	0	1	1	0	0	0	0	0	2	0	0	4
25	1	0	6	4	5	8	0, 1	0	1	2	2	0	1	0	1	0	5	1		5.8	65	0	6	0	0	1	1	0	0	0	0	1	0	0	0	0	0	0	1	9	0	4
31	1	0	7	7	9	7	0, 1	1	2	2	3	0	0, 1, 2,3	0	1	0	5	1	Safety M2+	5.6	60	0	0	0	0	0	1	0	1	0	0	0	1	0	0	0	0	1	1	9	2	2	12
33	0	1	5	6	10	6	3	0	0	1	2	1	0, 1	2	1	2	1, 4	0	China	5.2	60	0	0	0	0	0	0	0	0	0	0	0	0	0	0	0	0	0	0	9	0	4
25	0	1	6	4	10	6	3	0	2	1	1	0	1	0	1	0	5	1		5.5	58	0	2, 4	1	1	0	1	0	1	1	0	0	0	0	0	1	0	1	1	9	0	2	9
34	1	0	7	8	15	6	1	1	0	1	2	1	অন্যান্য	1	2	2	5	1	Nlay	5.4	69	1	0, 5	1	1	1	0	0	0	0	0	0	0	0	0	0	0	0	0	8	0	2	10
34	1	1	6	7	10	6	0, 1	1	1	1	3	0	0, 1, 2,3	0	1	0	5	1	Anle	5.1	75	0	0	0	0	1	0	0	1	0	0	1	1	1	1	0	0	1	1	1	2	2	11
30	1	1	6	8	12	6	0, 1	1	2	2	3	0	0, 1	0	1	0	5	1	Suntem	5.1	68	0	1	1	0	0	0	0	1	0	0	1	1	1	1	0	0	0	1	1	0	2	8
28	0	1	7	8	12	7	3	0	2	2	3	0	0, 1, 2	0	1	0	5	1		5.8	65	0	0	1	1	0	0	0	0	0	0	1	1	0	0	0	0	0	1	9	0	4
27	1	0	6	8	12	7	0, 1	0	1	1	3	0	0, 1, 2	0	1	0	5	1	Suntem	5.7	70	0	0	0	0	0	0	0	0	0	0	2	2	2	2	0	0	0	2	0	2	4
35	1	1	7	10	20	6	1	2	2	2	3	0	অন্যান্য	2	2	2	5	1	Hajerdent	5.5	75	1	0	1	1	0	0	0	0	1	0	0	0	0	0	0	0	0	0	0	0	2	10
36	0	1	6	5	10	6	3	1	1	2	1	0	0	1	1	2	5	0	Suntem	5.3	55	0	0	0	0	0	0	0	0	1	0	0	0	0	0	0	0	0	0	0	0	2	16
27	1	1	6	6	10	6	1	0	2	2	1	0	0, 1	0	1	0	5	1		5.7	60	0	0	0	1	1	1	0	0	0	0	1	1	1	0	0	0	0	1	1	0	2	7
29	0	0	6	5	4	6	1	2	1	2	3	0	0, 1, 2,5	0	2	2	5	1		5.4	53	0	2	1	1	0	0	1	1	1	0	0	0	1	0	1	0	1	1	0	0	4
28	1	0	6	7	9	6	0, 1	0	0	1	3	0	0, 1	0	1	0	5	1		5.1	72	0	4	1	1	0	0	0	1	1	0	0	0	1	1	0	0	0	1	9	0	2	8
30	0	0	6	5	12	6	3	0	2	2	1	0	0, 1	0	1	0	5	1		5.7	58	0	1	0	0	0	0	0	0	1	0	1	1	1	0	0	0	0	0	1	0	2	10
31	0	1	6	4	12	6	3	0	2	2	1	0	0, 1	0	2	0	5	1		5.5	52	0	1, 5	1	0	1	1	1	0	1	0	0	1	1	0	0	0	1	1	1	0	2	8
43	1	1	6	6	8	5	0, 1	1	2	2	3	0	0, 1, 2,3, 4	2	1	0	1	1		5.6	73	0	1	0	0	0	0	0	0	0	0	0	2	0	2	0	0	0	0	1	0	2	1
25	0	0	6	5	5	7	3	0	2	2	1	0	0, 1	0	1	0	5	1		5.6	52	0	1	0	0	0	1	0	0	0	0	0	1	1	1	0	0	2	2	1	0	2	10
26	0	1	6	4	4	7	3	0	0	1	2	0	0, 1	0	2	0	5	1		5	48	0	0	1	1	0	0	0	0	0	0	0	1	1	1	0	0	0	1	9	0	4
28	1	1	6	5	7	6	1	1	1	2	3	0	0, 1, 2	1	1	0	5	1	Aj 10	5.5	80	0	3	0	1	0	0	0	0	1	0	0	0	0	0	0	0	0	1	0	0	4
33	1	1	6	5	10	5	1	0	2	2	1	0	0, 1	0	1	0	5	0		5.6	60	0	0	1	0	0	0	1	1	0	0	0	0	0	1	1	1	1	1	9	0	4
37	1	1	5	7	5	6	3	1	2	2	3	0	0, 1	1	1	0	1	1	Suntem 303	5.1	82	0	0	0	0	0	0	0	0	0	0	0	0	0	0	0	0	0	0	9	0	2	22
28	0	1	6	6	6	7	3	0	2	2	2	0	0, 1	0	1	0	5	1		5.2	45	0	2	1	1	0	0	1	1	1	0	0	0	1	1	1	0	0	1	1	0	2	12
32	1	1	7	8	5	7	0, 2	0	2	2	3	0	0, 1	0	1	2	1	1	suntem & hager	5.11	82	1	2	1	1	0	1	1	1	1	0	1	0	0	0	1	1	1	1	7	2	4
30	1	0	3	4	4	6	0, 1	1	1	2	2	1	0, 1, 2,3	1	0	0	1, 13	1	Anle	5.1	77	0	6	1	1	1	0	1	0	1	0	0	0	0	0	0	0	0	1	9	0	4
29	1	1	6	6	3	6	1	1	2	2	3	0	0, 1, 2,3	0	2	1	5	0	J300	5.6	65	2	0, 2,3	1	1	1	1	0	1	0	1	0	0	0	1	2	0	1	1	9	0	2	5
28	1	0	6	6	20	5	1	1	1	2	2	1	0, 1, 2	0	1	2	5	1	Anle dental unit	5.5	69	0	6	0	1	0	0	0	0	0	0	0	0	0	0	0	0	0	1	0, 8	0	4
30	0	1	6	4	5	6	1	1	1	2	1	1	0, 1, 4	1	2	0	1	0		5.2	58	0	0	0	1	0	0	0	0	1	0	0	0	0	0	1	1	0	1	0	0	4
30	1	1	6	5	5	6	3	1	2	2	3	1	0, 1, 2,3	1	1	0	5	1	SUNTEM 307	5.4	72	1	0	0	0	0	0	0	0	1	0	0	0	0	0	0	0	0	1	0	0	2	5
31	1	0	6	10	8	7	1	1	2	2	3	0	0, 1,5	0	2	0	5	1	suntem	5.1	73	1	6	0	0	0	0	0	0	0	0	0	1	0	0	0	0	0	0	9	0	4
26	0	0	6	5	10	5	1	1	2	2	1	0	0, 1,3	0	2	0	1, 13	1		5.2	49	0	1	0	0	1	0	0	0	0	0	1	0	0	0	0	0	1	1	0	2	2	11
28	0	0	6	5	10	6	3	0	2	2	1	0	0, 1	0	2	0	5	1		5.4	55	0	0	0	0	1	0	0	0	0	0	1	0	0	0	1	1	1	2	0	0	4
30	1	0	7	5	10	6	0, 1	0	1	2	3	0	0, 1	0	1	0	5	1		5.9	60	0	0	1	0	1	0	0	0	0	0	1	1	1	0	1	1	0	0	1	0	2	15
25	0	1	6	4	7	7	3	0	2	1	2	0	0, 1	0	2	0	5	1		5.5	52	0	0	0	0	0	1	0	2	1	0	1	2	0	0	0	0	0	2	0	0	4
24	0	0	6	6	8	6	3	0	1	1	1	2	0, 1	1	1	2	5	0		4.11	43	0	6	0	0	0	0	0	0	0	0	0	0	0	0	0	0	0	0	9	0	4
30	1	1	7	8	4	6	1	1	2	2	2	0	0, 1, 2,3, 4	2	2	0	1	1	Anle AA1	5.6	80	0	0,6	0	0	0	0	2	0	0	0	0	0	0	0	0	0	0	1	0	0	4	1
30	1	1	6	5	4	6	1	1	2	2	1	1	0, 1, 2	1	0	0	5	1	China	5.5	65	0	6	0	1	1	1	0	0	0	0	0	1	0	0	0	0	0	1	0	0	4
28	0	0	6	5	5	5	3	0	0	1	2	0	0, 1, 2	0	1	0	4	1		5	42	2	3	0	0	1	1	0	1	1	0	0	1	0	0	1	0	1	1	2	0	4
29	1	1	6	8	4	7	3	1	1	1	2	0	0, 1,3	0	2	2	1	1	Suntem	5.7	80	0	0	0	0	0	0	0	1	0	0	0	0	0	0	0	0	0	1	0	0	4
33	1	1	4	10	8	5	3	0	2	2	3	0	0, 1, 2,5	1	0	1	5	1	Ajax	5.11	110	0	2,3, 4, 6	1	1	1	1	1	1	1	1	1	1	1	1	1	1	1	1	6	0	2	20
34	1	1	7	5	5	8	1	1	2	1	1	1	0, 1,5	1	1	0	5	0	chinese chair	5.4	65	0	2,3, 4	0	0	0	0	0	0	0	0	0	0	0	0	0	0	0	0	9	0	4
58	1	1	8	5	5	5	1	0	2	2	1	0	0	0	1	0	1	1		5.4	68	0	0	0	1	0	1	0	0	0	1	0	1	1	1	0	0	0	0	7, 8	0	4
58	1	1	7	5	5	5	0	0	1	2	3	0	0	0	1	0	1	1		5.2	67	0	0	0	0	0	1	1	0	0	0	1	1	1	0	1	1	1	0	7, 8	0	4
30	1	1	7	6	4	6	1	1	1	1	3	0	0, 1, 2,5	0	1	0	5	1		5.6	85	0	6	0	0	1	0	0	0	0	0	0	1	1	0	0	0	0	1	8	0	4
35	1	1	7	7	10	6	0, 1	1	2	2	3	0	0, 1, 2	0	1	0	5	1		5.4	55	1	3	1	1	1	0	0	1	0	0	1	1	0	0	0	0	0	1	9	0	4
33	1	1	7	6	10	6	0, 1	1	2	2	3	0	0, 1, 2	0	1	0	5	1		5.4	55	0	3	0	0	0	0	0	1	0	0	1	1	0	0	0	0	0	1	1	0	2	15
34	1	1	7	4	8	6	0, 1	1	2	2	3	0	0, 1	0	1	0	5	1		5.6	59	0	0	1	1	1	0	0	0	0	0	1	0	0	0	0	0	0	1	9	0	4
30	0	1	6	4	6	7	3	0	1	2	3	0	0, 1, 2,3	0	2	0	1	1		5.7	55	0	1	0	0	0	0	0	0	1	0	1	0	0	0	0	0	0	1	1	0	3	12
24	0	0	6	4	9	6	1	0	2	2	1	0	0, 1	0	1	0	5	1		5.6	65	0	0	0	1	1	1	0	1	1	1	1	1	0	0	1	1	0	1	9	0	4
25	0	0	6	5	10	6	3	0	2	2	1	0	0, 1	0	2	0	5	1		5.6	60	0	0	1	0	0	0	0	0	0	0	1	0	0	1	1	1	1	2	0	0	4
26	1	0	6	5	4	7	0, 1	0	2	2	2	0	0, 1	0	1	0	5	1		5.5	60	0	2	1	1	1	1	1	1	1	0	1	0	0	0	0	0	1	1	9	0	4
28	0	0	6	6	8	6	1	1	2	2	1	0	0, 1	0	1	0	5	1		5.4	58	0	0	2	0	2	0	0	1	1	0	1	0	0	0	0	0	0	2	0	0	4
25	1	0	6	5	8	6	1	0	2	2	1	0	0, 1	0	1	0	5	1		5.7	52	0	0	1	1	0	0	0	0	0	0	1	0	0	0	0	0	0	1	1	0	2	9
24	0	0	6	5	6	6	1	0	1	2	1	0	0, 1	0	1	0	5	1		5.4	57	0	0	1	2	0	0	0	1	0	0	0	1	0	0	0	1	1	0	1	0	2	7
26	0	1	6	5	5	7	1	0	2	2	2	0	0, 1	0	1	0	5	1		5.5	50	0	0	0	0	1	1	0	0	1	0	0	1	1	0	0	0	1	0	1	0	3	8
31	1	1	7	5	8	6	0, 1	0	2	2	3	0	0, 1	0	1	0	5	1	Anle 398	5.7	70	0	0	1	1	1	1	1	1	1	0	0	0	0	0	0	0	1	1	1	0	2	14
29	1	1	7	6	8	6	0, 1	1	2	2	3	0	0, 1, 2	0	2	0	5	1		6	76	0	0	1	1	1	0	0	0	0	1	1	1	0	0	0	0	0	1	1	0	2	7
27	0	0	7	4	6	7	1	0	1	1	3	0	0, 1	0	1	0	5	1		5.3	60	0	0	0	0	1	1	1	1	0	0	0	0	1	1	1	1	1	2	0	0	4
31	1	0	6	5	10	6	0, 1	0	2	2	1	0	0, 1	0	1	0	5	1		5.9	70	0	0	1	1	1	0	0	0	0	0	1	1	0	0	0	0	0	1	1	0	2	15
32	0	1	7	6	7	7	1	0	2	2	3	0	0, 1,3	0	1	0	5	1		5.4	50	0	0	1	1	1	0	0	0	0	0	1	0	1	0	0	0	0	1	9	0	4
32	1	1	6	6	3	6	1	1	1	1	2	0	0, 1, 2, 4	1	2	0	1	1	Ajax unimed	5.3	63	2	1, 4	1	1	1	1	0	1	2	0	1	1	0	1	1	0	0	1	0	1	2	17
31	1	0	6	5	5	6	3	1	2	2	2	0	0, 1, 2,3	1	1	1	5	1	anle	5.7	76	0	0	0	0	0	0	0	0	0	0	0	0	0	0	0	0	0	1	0	0	2	13
31	1	1	7	5	5	6	3	1	1	1	3	1	0, 1	1	1	2	5	0	Suntem	5.3	60	0	6	0	0	0	0	0	1	0	0	0	1	0	0	0	0	0	1	9	0	4
32	1	1	6	6	2	8	3	1	2	2	3	1	0, 1, 2,3,5	1	1	0	4	0	Chineae Lh3100	5.4	74	0	3	0	0	0	0	0	0	0	0	0	0	0	0	0	0	0	0	0	0	4
43	1	1	7	8	10	5	1	1	1	2	3	0	0, 1, 2, 4	1	2	0	5	1	AJEX 100	5.5	80	0	0	0	0	0	0	0	0	0	0	0	0	0	0	0	0	0	1	0	0	2	1
30	1	1	5	3	10	5	3	0	1	1	1	0	0, 1	0	2	0	1	1	China	5.8	60	0	0	0	0	0	0	0	0	0	0	0	0	0	0	0	0	0	0	9	0	4
28	0	1	5	4	7	5	1	1	1	2	2	1	0, 1, 2,3	1	1	0	5	1		5.3	57	2	0, 1,3	1	0	0	0	0	1	1	0	1	1	0	0	1	0	1	1	0, 8	1	2	14
27	0	0	6	8	6	6	1	0	1	2	1	2	0	1	2	0	3	1		5.1	44	0	0	0	0	0	0	0	0	0	0	0	0	0	0	0	0	0	0	0	1	4
38	1	1	4	6	4	8	1	0	2	2	1	0	0, 1, 2,3, 4,5	1	1	0	1	1	Anle	5.3	68	1	2	1	1	1	1	1	0	1	0	1	1	1	1	1	1	1	1	1, 8	0	4
31	1	1	6	8	8	8	1	1	2	1	3	0	0, 1, 2, 4	1	2	0	4	1	Anle	5.6	68	0	4	1	1	1	1	2	1	1	0	0	0	0	0	1	0	0	1	0	0	4
37	1	1	4	5	10	5	1	0	1	1	1	1	0, 1,3	0	1	1	5	1	Vovo	5.4	60	0	0	0	0	0	0	0	1	1	1	0	0	0	0	0	0	0	0	9	0	2	25
50	1	1	7	5	6	5	0	0	2	2	1	0	0	0	1	0	1	1		5.3	60	0	0	2	1	1	0	1	1	0	0	1	1	1	0	1	0	1	1	0	0	4
68	1	1	5	5	8	5	0	0	2	2	1	0	0	0	1	0	1, 13	1		5.2	70	0	0	0	0	0	1	1	0	1	1	1	0	0	0	1	0	1	1	0, 7, 8	0	4
28	1	0	6	5	4	6	3	1	1	2	1	0	0, 1, 2,3, 4	2	1	1	5	0		5.3	75	2	0, 1	0	0	0	0	0	1	0	0	0	0	0	0	1	0	1	1	0, 8	0	2	17
26	1	0	3	2	5	7	1	1	2	1	1	0	0, 1	1	2	0	1	1		5.6	80	0	2	1	1	1	1	0	1	0	0	0	0	0	0	0	0	0	1	0	1	4
30	1	0	2	4	6	7	0, 1	1	2	1	1	1	0, 1,3	1	1	0	1	1		5.4	62	0	0	0	1	1	1	1	0	0	0	0	0	0	0	0	0	0	0	9	0	4
25	0	0	6	5	5	6	1	1	1	1	2	0	0, 1	0	1	1	1	1		5.1	62	0	1,3, 4, 5	1	2	1	1	1	1	1	1	1	1	1	0	1	1	1	1	0,1	0	2	6
25	1	0	7	3	4	5	0	2	2	2	2	0	0, 1, 2,3, 4	2	2	0	3	1	Hf	5.3	65	0	0	0	0	0	0	0	0	0	0	0	0	0	0	0	0	0	0	0	1	4
33	1	1	6	6	12	5	3	2	0	2	3	0	0, 1, 2,3, 4	1	1	0	1	1	Suntem 302	5.1	68	1	5	1	1	0	0	0	0	1	0	0	1	1	1	0	0	1	1	1,2	0	2	1
25	1	0	6	6	10	6	3	1	2	0	1	0	0, 1	0	2	0	5	0		5.3	61	0	0	0	0	0	0	0	0	0	0	0	0	0	0	0	0	0	0	9	0	4
31	1	1	6	5	5	5	3	0	1	2	3	0	0, 1	1	1	0	5	1		5.4	70	1	2	1	1	1	1	1	1	1	0	0	0	0	0	1	0	1	1	9	0	4
40	1	1	7	5	7	5	1	0	2	2	1	0	0	0	1	0	1	1		5.1	67	0	0	0	0	0	1	1	1	1	0	0	0	1	1	1	1	0	0	0, 8	0	4
33	0	1	5	5	10	6	3	1	1	1	1	0	0, 1, 2,3, 4	2	1	0	1, 5	1		5.1	54	2	6	1	1	0	1	0	1	1	0	1	0	0	0	0	0	0	1	0	0	4
30	1	0	6	5	5	6	3	1	2	2	1	0	0, 1, 2, 4	0	1	0	5	1	Anley	5.8	68	0	6	1	0	0	0	0	0	0	1	0	0	0	0	0	0	0	1	0,	0	4
28	1	1	7	4	3	7	3	1	2	2	3	0	0, 1	0	2	0	5	0	Safety M1	5.6	58	0	1	0	1	0	0	0	1	0	0	0	2	1	0	1	1	2	0	1	0	2	17
30	0	1	6	5	5	6	3	1	2	2	3	1	0, 1, 2,3	1	2	0	5	1	Anlay	5.1	55	1	0	0	1	0	0	0	1	1	0	0	0	0	0	0	0	0	1	0,2	1, 0	2	5
35	1	1	6	8	8	6	3	2	2	2	2	1	0, 1, 2,3	0	2	1	5	1	Morita	5.9	80	0	0	0	0	0	0	0	0	0	0	0	0	0	0	0	0	0	2	0	0	4
25	1	0	7	7	5	6	3	1	1	2	3	1	0, 1, 2, 4,5	1	1	0	5	0	China	5.2	56	1	6	0	0	0	0	1	1	1	0	0	0	0	0	1	0	0	0	0	0	4
26	0	1	6	6	2	8	3	0	1	2	3	1	0, 1	0	1	0	5	0		5.1	63	0	6	0	0	0	0	0	0	0	0	0	0	0	0	0	0	0	1	0	0	4
27	1	0	5	4	20	6	3	1	2	2	3	0	0, 1, 2,3, 4,5	2	1	2	5	1	Normal	5.1	73	0	6	1	0	0	0	0	0	0	0	0	0	0	0	0	0	0	0	9	0	4
26	0	0	6	8	7	6	3	1	2	1	2	0	0, 1, 2	1	2	1	5	1	SUNTEM 303	5.3	58	0	3	0	1	0	0	0	0	1	0	0	0	0	0	0	0	0	1	1	0	2	4
25	0	0	6	9	7	6	3	1	1	1	2	0	0, 1, 2,3	1	2	1	13	1	Suntem 303, Morita, anlay	5.3	55	0	0	1	0	0	0	1	1	1	0	1	1	0	0	1	1	0	1	0	0	2	3
22	0	0	6	8	7	6	3	1	1	2	2	0	1	1	2	1	13	1	SUNTEM 303	5.5	60	0	1	0	1	1	1	0	0	0	0	0	1	0	1	0	1	2	1	2	0	2	8
25	0	0	6	8	8	6	1	0	0	1	2	1	0	1	2	1	1, 5	1	SUNTEM 303,SUNTEM 307,morita ,anly,anux	5.3	58	2	0, 2	1	0	0	0	0	1	1	1	1	1	0	0	2	0	2	2	0, 7, 8	0	4
32	1	0	5	6	5	6	3	2	2	2	2	1	0, 1, 2	0	1	0	5	1	Suntem 305	5	70	0	6	0	0	0	0	0	0	0	0	0	0	0	0	0	0	0	0	0	0	4
30	1	0	6	6	5	6	3	0	2	2	2	0	0, 1, 2	0	1	0	5	1	Suntem 306	6	60	0	6	0	0	0	0	0	0	0	0	0	0	0	0	0	0	0	0	0	0	4
50	1	1	6	8	30	6	3	1	2	2	1	1	0, 1, 2,3, 4	1	2	2	5	1	K3 korea	5.3	68	0	0	0	0	0	0	0	0	0	0	0	0	0	0	0	0	0	1	9	0	2	3
29	1	0	7	8	10	6	3	0	2	1	1	0	0, 1, 2,3, 4	1	2	0	1	1		5.4	75	0	0	0	0	0	1	0	0	0	0	0	1	0	0	0	0	0	0	1	0	2	16
26	0	1	5	4	2	8	3	1	2	2	2	1	0, 1,3	1	2	0	1, 4	0		5.5	60	0	6	0	1	1	1	1	1	1	1	1	1	1	1	1	1	1	1	0	0	4
27	1	1	2	3	10	6	3	1	2	2	0	0	0, 1, 2	1	0	0	1	0		5.7	80	0	6	0	0	0	0	1	1	0	0	0	0	0	0	0	0	0	1	0	0	4
26	0	0	4	6	4	6	3	1	2	1	3	0	0, 1, 2	1	1	0	5	1	Prestige	5.3	47	0	0	1	0	0	0	0	0	0	0	0	1	0	0	0	0	1	0	9	0	3	8
69	1	1	8	7	6	5	0	0	2	2	1	0	0	0	1	0	1	1		5.1	60	0	0	1	0	0	1	0	0	1	1	1	0	0	0	1	1	1	0	7, 8	0	4
64	1	1	7	5	5	5	0	0	2	2	2	0	0	0	1	0	4	1		5.2	68	0	0	0	1	0	0	1	0	1	0	1	1	0	1	0	0	1	1	8	0	4
45	1	1	6	5	5	6	1	1	0	2	3	0	0	0	1	0	1, 13	1		5.1	67	0	0	0	1	1	1	0	1	1	1	1	2	1	2	1	1	1	0	1, 7	0	4
60	1	1	7	5	5	5	0	0	1	2	1	0	0	0	1	0	1	1		5.1	62	0	0	0	0	0	1	1	1	0	1	0	1	1	1	0	1	1	1	7, 8	0	4
45	1	1	5	5	8	5	1	0	2	2	3	0	0	0	1	0	1	1		5.1	68	0	0	2	1	1	1	0	1	0	0	1	0	1	0	0	0	1	1	0, 8	0	4
50	1	1	8	5	6	5	0	0	2	2	3	0	0	0	1	0	1	1		5.2	78	0	0	0	0	1	1	0	1	1	0	1	0	1	1	1	0	1	0	5	0	4
55	1	1	6	5	5	5	0	1	2	2	2	0	0	0	1	0	1, 4	1		4.9	65	0	0	1	0	1	1	1	0	1	1	1	0	1	1	0	1	0	0	8	0	4
58	1	0	7	5	8	5	0	0	2	2	1	0	0	0	1	0	1	1		5.1	87	0	0	0	0	0	1	1	0	1	0	0	1	1	1	1	0	0	0	0, 7, 8	0	4
57	1	1	6	8	7	5	0	0	2	2	3	0	0	0	1	0	1	1		5.1	68	0	0, 4	2	1	2	0	1	2	1	1	0	0	1	1	1	0	1	1	8	0	4
68	1	1	5	5	7	5	1	0	2	2	3	0	0	0	1	0	1	1		5.1	45	0	0	2	1	1	0	0	0	0	1	1	1	0	1	1	0	1	1	7	0	4
35	0	1	7	6	2	6	1	0	1	2	3	1	0	0	2	0	5	1		5.2	68	0	0	0	0	0	0	0	0	0	0	0	0	0	0	0	0	0	1	0	0	4
28	1	0	6	8	10	5	1	1	2	2	3	1	0, 1	1	1	1	5	0	ZC	5.4	64	0	9	0	0	0	0	0	0	0	0	1	0	0	0	1	0	0	1	0	0	4
45	1	1	6	5	5	5	0	1	1	2	3	0	0	0	1	0	1	1		5.1	68	0	0	0	0	0	0	1	0	2	0	2	1	1	1	0	1	1	2	0, 7, 8	0	4
45	1	1	6	5	5	5	0	0	2	2	3	0	0	0	1	0	1	1		5.1	67	0	0, 1	2	1	0	0	1	1	1	0	0	1	2	2	1	0	1	1	0, 7, 8	0	4
50	1	1	5	6	9	5	0	0	1	0	3	0	0	0	1	0	1	1		5	56	0	0	0	1	0	1	2	1	0	1	1	1	1	1	0	1	1	1	8	0	4
35	0	1	5	5	7	6	3	1	2	1	2	0	0, 1,3	2	1	1	5	1	Fussion	5.4	64	0	0	1	1	0	0	0	0	0	0	0	0	0	0	0	0	0	0	1	0	3	10
37	1	1	7	10	16	5	1	2	0	2	1	0	0, 1, 2,3	1	1	2	4, 5	1	Azex	5	58	0	0	1	1	0	0	0	0	0	0	0	0	0	0	0	0	0	0	2	0	2	15
33	0	1	7	10	18	5	1	2	2	2	2	0	0, 1, 2,3	0	1	1	1, 4	1	Fussion	5.2	66	0	0, 1	0	0	0	0	0	0	0	0	0	0	0	0	0	0	0	0	1	0	4
33	1	1	7	14	17	5	1	0	2	2	1	1	1, 2,5	0	1	2	1, 4	1	Azex	5.2	66	0	0	0	0	0	0	0	0	0	0	0	0	0	0	0	0	0	0	0,1, 8	2	2	17
34	0	1	6	10	16	6	3	0	1	2	1	1	0, 1	0	2	0	1, 4	1	Osteem	5	59	1	0, 1	0	0	0	0	0	0	0	0	0	0	0	0	0	0	0	0	0,1	1	2	17
30	1	1	7	10	15	6	3	1	1	2	3	0	0, 1	1	2	0	4, 5	1	Nlay	5.3	70	1	0, 2,3, 5	0	1	0	1	0	0	0	0	0	0	1	1	0	0	0	0	0,1	0	2	15
50	1	1	7	5	5	5	3	2	2	2	3	0	0	0	1	0	1	1		5.1	67	0	0	2	1	1	0	0	0	1	1	1	1	0	1	1	1	1	1	8	0	4
65	0	1	6	5	5	5	3	2	2	2	3	0	0	0	1	2	1	1		5.1	65	0	0	2	1	0	1	1	0	2	2	2	1	1	1	0	1	2	1	8	0	4
63	1	1	6	5	5	5	0	0	2	2	3	0	0	0	1	0	1	1		5.2	90	0	0	2	1	2	2	2	2	1	2	2	2	1	2	1	2	2	2	7, 8	0	4
23	0	0	2	3	5	7	3	1	2	2	1	0	0, 1, 2	1	2	0	1	0	3d hydrolic chair	5.3	70	0	0	0	0	0	0	0	0	0	0	0	0	0	0	0	0	0	0	1	0	2	9
26	0	0	4	5	30	7	3	1	1	2	3	1	0, 1,5	2	2	0	3, 9	0		5.3	62	0	2,3	1	0	0	0	0	1	1	0	1	1	0	0	1	0	1	0	6	0	2	1.5
56	1	1	6	6	12	5	0	0	1	0	3	0	0	0	1	0	1	1		5.1	60	0	0	2	1	1	2	1	0	1	1	1	0	1	1	1	0	0	1	8	0	4
58	1	1	6	5	5	5	0	0	2	2	3	0	0	0	1	0	1	1		5.1	69	0	0	2	1	1	1	1	0	0	1	2	1	1	1	2	1	1	0	0, 7	0	4
40	1	1	5	6	6	5	2	0	2	2	3	0	0	0	1	0	1	1		5.1	56	0	0	0	0	0	1	1	1	1	0	0	0	0	1	1	2	0	1	0	0	4
53	1	1	5	5	5	5	0	0	2	2	3	0	0	0	1	0	1	1		5.1	49	0	0	2	1	0	1	1	1	0	1	1	1	1	1	0	1	1	1	0	0	4
67	1	1	6	6	5	5	3	1	2	2	3	0	0	0	1	1	1	1		5.1	65	0	0	2	1	0	1	1	0	1	1	1	1	0	1	1	1	1	0	7, 8	0	4
58	1	1	5	5	5	5	3	0	2	2	3	1	0	2	1	0	1	1		5.1	64	0	0	0	1	1	1	0	0	0	0	1	1	1	1	0	0	1	1	7, 8	0	4
50	0	1	6	5	5	5	1, 3	1	1	2	3	0	0	0	1	0	1	1		5.1	64	0	0	2	1	1	2	1	0	1	0	0	0	1	1	0	1	1	2	7, 8	0	4
30	0	1	5	4	10	6	3	1	2	2	2	1	0, 1, 2,3	1	1	0	5	1	suntem 307	5.2	56	1	0	0	0	0	0	0	0	1	0	0	0	0	0	0	0	0	0	0,2	0	2	4
26	1	0	6	4	5	5	0	1	2	0	1	0	0, 1	0	1	0	1	1		5.11	80	0	6	1	0	0	1	0	1	0	1	1	1	0	1	1	0	1	0	6	0	4
33	0	1	7	9	20	6	1	0	0	2	3	0	0, 1, 2	2	2	2	5	1	Fussion	5.4	78	1	0	1	1	1	0	0	0	1	0	0	1	1	0	0	0	0	0	0, 8	0	4
45	1	1	7	15	25	5	0	1	1	1	1	1	0, 1, 2	1	2	0	1	1	Nlay,azex	5.3	70	1	0	0	1	0	0	0	1	1	0	0	0	0	0	0	0	0	0	0	0	3
31	0	1	3	5	5	6	1	0	2	2	2	1	0, 1, 2	1	1	0	5	1		5	47	0	1	0	0	0	1	1	0	0	0	0	0	0	0	0	0	0	1	0	0	2	15
39	0	1	7	10	20	6	1	0	1	1	1	0	0, 1, 2,3	0	0	1	1, 5	1	Suntem	5.5	72	0	0, 2	0	0	0	0	0	0	0	0	0	0	0	0	0	0	0	0	0,1	0	2	18
38	0	1	6	10	17	5	1	1	2	2	1	0	0, 1,3	0	2	1	1, 9, 5	0	Nlay	5	60	0	0, 1, 4, 5, 6	1	1	1	1	1	1	1	0	0	0	0	0	0	0	0	0	0	0	4
38	1	1	7	13	16	5	3	0	2	2	1	0	0, 1,3	0	2	0	1, 5	1	Nlay	5.4	82	1	0	1	1	1	0	0	0	0	1	1	1	1	1	1	0	0	0	0,5,	0	2	8
59	1	1	5	5	8	5	3	1	1	2	3	0	0	0	1	0	1	1		5.1	65	0	0	2	0	1	1	0	0	1	2	1	0	1	1	0	0	0	1	7, 8	0	4
34	1	1	5	5	5	5	3	1	1	2	3	0	0	0	1	0	13	1		4.8	60	0	0	0	0	0	1	1	0	0	1	0	0	1	1	0	0	1	1	7	0	4
57	1	1	5	6	5	5	0	0	2	2	3	0	0	0	1	0	1	1		5.1	57	0	0	0	1	1	0	0	0	1	1	1	0	1	1	1	0	1	1	7, 8	0	4
67	1	1	6	5	5	5	0	0	2	2	3	0	0	0	1	0	1	0		5	74	0	3	0	1	0	0	0	1	1	1	1	1	1	1	0	0	0	1	6	0	4
57	1	1	7	5	9	6	0	0	2	2	3	2	0	0	1	0	1	1		5	76	0	0	0	1	1	0	1	1	0	1	1	1	0	1	1	1	0	1	8	0	4
78	1	1	6	5	7	6	3	2	1	2	3	0	0	0	1	0	1	1		5.1	69	0	0	1	0	0	1	1	0	0	0	0	1	1	1	1	1	0	1	8	0	4
65	1	1	6	5	10	6	3	1	1	0	3	0	0	1	1	0	1	1		5	69	0	0	0	0	0	1	1	1	0	0	0	1	1	1	1	0	0	0	8	0	4
58	1	1	8	5	7	5	3	0	2	2	1	0	0	0	1	0	1	1		5	70	1	2	0	0	0	1	1	1	0	1	1	1	1	0	0	0	1	1	1	0	4
61	0	1	5	5	5	5	3	0	1	2	3	0	0	0	1	0	1	1		5	75	0	0	0	1	0	0	1	1	0	0	0	1	1	1	0	0	0	1	8	0	4
45	1	1	6	8	15	8	0, 1	0	0	2	3	0	0, 1, 2	1	1	0	5	1		5.6	72	0	0	0	0	0	0	0	0	0	0	0	2	1	2	1	0	2	0	7, 8	0	2	13
45	1	1	6	8	5	6	0	1	1	0	3	0	0	0	1	0	1	1		5.1	65	0	0	0	0	1	2	1	0	0	1	1	1	1	0	0	1	2	1	8	0	4
65	1	1	6	5	5	5	1	0	2	0	3	0	0	0	1	0	1	1		5.1	65	0	0	0	0	1	1	1	0	1	1	1	2	2	1	0	0	1	1	7	1	4
50	0	1	5	4	5	7	1	2	0	2	3	1	0	1	1	0	1	1		5.1	67	0	0	2	1	0	1	2	0	0	0	1	2	2	1	1	1	0	0	8	0	4	6
50	1	1	5	5	5	5	0	1	2	2	3	0	0	0	1	0	1	1		5	60	0	0	0	0	0	1	1	1	0	0	0	1	1	1	1	0	0	0	1, 8	0	4
32	1	1	5	5	5	5	0	1	1	0	3	0	0	0	1	0	1	1		5	57	0	0	0	0	0	1	1	2	1	1	0	1	1	1	2	2	1	1	8	0	4
40	1	1	6	5	5	5	0	2	0	2	3	0	0	0	1	0	1	1		5	68	0	1	1	1	0	1	0	1	1	1	0	0	1	1	0	0	0	0	0	0	4
54	0	0	6	6	10	5	0	1	0	2	3	0	0	0	1	0	1	1		5	68	0	0	1	1	0	1	0	1	0	0	0	1	1	1	2	2	1	2	7, 8	0	4
68	0	1	6	5	5	7	0	0	2	2	3	0	0	1	1	0	1	1		5	67	0	0	0	0	0	1	1	2	2	1	1	1	0	0	1	2	2	1	7	0	4
68	1	1	6	5	10	5	1	0	2	2	3	1	0, 1	1	1	0	1	1		5	43	0	0, 1,3	1	1	0	1	1	0	1	1	1	1	0	2	1	0	1	2	1	0	4
39	0	0	7	6	5	5	3	0	1	2	3	0	0	0	1	0	1	1		5.1	67	0	0	1	1	1	0	0	0	1	1	1	2	0	1	1	2	2	1	8	0	4
35	1	0	6	8	6	7	3	0	2	2	2	1	0, 1, 2,3	0	2	0	5	1	Suntem307	5.4	68	0	0	0	0	0	0	0	0	0	0	0	0	0	0	0	0	0	2	0	0	4
38	0	0	6	6	5	8	3	1	2	2	2	1	0, 1, 2,3	1	2	1	5	1	Suntem303	5.1	65	0	0	0	0	0	0	0	0	0	0	0	0	0	0	0	0	0	0	9	0	4
48	1	1	6	8	10	6	3	2	0	2	1	2	0, 1, 2,3	1	2	2	1	1	Ajux	5.8	79	0	0	0	0	0	0	0	0	0	0	1	0	0	0	0	0	0	0	8	0	4
56	1	1	6	5	7	5	1	2	0	2	3	0	0	0	2	0	1	1		5.1	68	0	0, 5	1	0	0	1	1	1	0	1	1	1	1	2	1	0	2	1	0, 8	0	4
39	1	1	6	5	8	5	3	1	1	2	1	0	0, 1	0	1	0	11	1		4.5	67	0	0, 1	2	0	1	1	1	0	0	1	1	1	0	0	0	1	1	1	8	0	4
36	0	1	6	5	5	6	3	1	1	0	3	0	0, 1	1	1	1	1	1		5	67	0	0	0	0	0	1	1	1	0	0	0	1	1	1	0	0	1	1	8	0	4
56	1	1	6	5	5	6	3	1	1	2	3	0	0, 1	1	1	0	1	1		5	67	0	0	0	0	1	1	2	1	0	1	1	1	0	2	1	0	1	0	8	0	4
67	1	1	6	5	5	5	3	1	1	0	3	0	0	0	1	0	1	1		5.2	68	0	0	2	1	1	0	2	1	1	1	1	0	0	0	0	0	0	1	7	0	4
58	1	1	6	5	9	5	1	1	2	2	3	0	0	0	1	1	1	1		5	64	0	0	0	0	0	1	1	0	1	2	1	0	1	1	0	1	0	1	8	0	4
45	1	1	5	5	5	5	0	0	1	2	3	0	0	0	1	0	1	1		5	65	0	0	0	1	1	0	1	2	1	1	1	0	1	1	1	2	0	1	7, 8	0	4
40	1	1	6	5	9	5	0	0	2	2	3	0	0	0	1	1	1	1		5	68	0	0	2	1	0	1	1	2	0	1	2	0	0	1	0	1	2	0	8	0	4
57	1	1	5	7	7	5	0	0	2	0	3	0	0	0	1	0	1	1		5	70	0	0	2	1	0	1	1	0	1	1	1	1	1	1	0	0	0	1	8	0	4
56	1	1	5	6	5	5	0	1	1	0	3	0	0	0	1	0	1	1		5.1	67	0	0	0	0	1	1	0	2	2	1	0	1	1	1	0	1	2	0	0	0	4
50	1	1	6	5	5	5	0	0	2	2	3	0	0	0	1	0	1	1		5	65	0	0	0	1	2	1	0	1	1	0	0	0	1	2	1	1	1	1	0, 7, 8	0	4
63	0	1	6	5	9	6	2	0	1	0	3	0	0	0	1	0	1	1		5	58	0	1	1	1	0	2	1	1	0	1	1	1	2	1	0	1	1	1	8	0	4
55	0	1	6	5	8	5	3	1	1	2	3	0	0	0	1	1	1, 13, 14	0		5	56	0	0	0	0	1	1	1	1	1	0	1	1	1	1	0	1	2	0	8	0	4
64	1	1	6	5	5	5	0	0	1	0	3	0	0	0	1	0	1, 3	1		5	60	0	0	2	1	1	1	0	1	2	1	1	1	1	0	1	1	1	1	7	0	4
54	1	1	6	5	5	5	3	1	0	2	3	0	0	0	1	0	1	1		5	67	0	0	1	0	0	1	1	1	0	1	1	1	1	0	0	1	0	1	8	0	4
40	1	1	7	5	8	8	3	1	2	2	3	0	0	0	1	1	1	1		5	65	0	0	1	1	1	0	1	1	1	0	1	1	1	1	0	1	1	1	8	0	4
55	0	1	7	5	5	6	3	1	2	2	3	1	0	0	1	0	1	1		5	67	0	0	0	0	1	1	1	1	0	2	2	2	1	1	1	0	1	1	8	0	4
37	1	1	5	6	8	5	0, 1	0	1	2	1	1	0, 1, 2,3, 4	2	1	1	1, 4	1		5.5	75	0	0	0	1	0	0	0	0	2	0	0	0	0	1	1	0	1	1	2	0	2	9
26	0	1	6	5	3	7	1	1	2	2	1	0	0, 1	0	1	0	4	0		5.3	50	0	0, 1	0	1	1	0	0	1	0	0	0	2	0	1	0	0	2	2	1, 3	1	2
